# Supplementary material for: 2-Meth­oxy-3-(tri­methyl­sil­yl)phenyl­boronic acid
Source: Acta Crystallogr Sect E Struct Rep Online. 2013 Nov 23;69(Pt 12):o1818. doi: 10.1107/S1600536813031656 (PMC4004439; doi:10.1107/S1600536813031656)
Supplement: Supplementary file 1 [file e-69-o1818-sup1.cif]

##############################################################################
#                                                                            #
# This CIF contains the data in a paper accepted for publication in          #
# Acta Crystallographica Section E. It conforms to the requirements of       #
# Notes for Authors for Acta Crystallographica Section E, and has been       #
# peer reviewed under the auspices of the IUCr Commission on Journals.       #
#                                                                            #
# Full details of the Crystallographic Information File format               #
# are given in the paper "The Crystallographic Information File (CIF):       #
# a New Standard Archive File for Crystallography" by S. R. Hall, F. H.      #
# Allen and I. D. Brown [Acta Cryst. (1991), A47, 655-685].                  #
#                                                                            #
# The current version of the core CIF dictionary is obtainable from          #
# ftp://ftp.iucr.org/pub/cif_core.dic.                                       #
#                                                                            #
# Software is freely available for graphical display of the structure(s)     #
# in this CIF. For information consult the CIF software page                 #
# http://www.iucr.org/resources/cif/software.                                #
#                                                                            #
# This file may be used for bona fide research purposes within the           #
# scientific community so long as proper attribution is given to the journal # 
# article from which it was obtained.                                        #
#                                                                            #
##############################################################################
data_global
_audit_creation_method     'PLATON <TABLE ACC> option'
_journal_date_recd_electronic     2013-11-12
_journal_date_accepted     2013-11-20
_journal_name_full     'Acta Crystallographica, Section E'
_journal_year     2013
_journal_volume     69
_journal_issue     12
_journal_page_first     o1818
_journal_page_last     o1818
_journal_paper_category     QO
_journal_paper_doi     10.1107/S1600536813031656
_journal_coeditor_code     TK5273
_publ_contact_author_name
;
'Sergiusz Luli\nski'
;
_publ_contact_author_address
;
Physical Chemistry Department, Faculty of Chemistry, Warsaw University
of Technology, Noakowskiego 3, 00-664 Warsaw, Poland
;
_publ_contact_author_email     'serek@ch.pw.edu.pl'
_publ_contact_author_fax     '+(4822)6282741'
_publ_contact_author_phone     '+(4822)2347575'
_publ_section_title
;
2-Methoxy-3-(trimethylsilyl)phenylboronic acid
;
loop_
    _publ_author_name
    _publ_author_footnote
    _publ_author_address
    'Durka, Krzysztof' .
;
Physical Chemistry Department,
Faculty of Chemistry,
Warsaw University of Technology,
Noakowskiego 3, 00-664 Warsaw, Poland
;
    'Luli\'nski, Sergiusz' .
;
Physical Chemistry Department,
Faculty of Chemistry,
Warsaw University of Technology,
Noakowskiego 3, 00-664 Warsaw, Poland
;
    'Serwatowski, Janusz' .
;
Physical Chemistry Department,
Faculty of Chemistry,
Warsaw University of Technology,
Noakowskiego 3, 00-664 Warsaw, Poland
;
data_I
_database_code_depnum_ccdc_archive     'CCDC 972872'
_chemical_name_systematic
;
2-Methoxy-3-(trimethylsilyl)phenylboronic acid
;
_chemical_formula_moiety     'C10 H17 B O3 Si'
_chemical_formula_sum     'C10 H17 B O3 Si'
_chemical_formula_iupac     'C10 H17 B O3 Si'
_chemical_formula_weight     224.14
_chemical_melting_point     353
_space_group_crystal_system     monoclinic
_space_group_name_H-M_alt     'P 21/n'
_space_group_name_Hall     '-P 2yn'
loop_
    _space_group_symop_operation_xyz
    'x, y, z'
    '-x+1/2, y+1/2, -z+1/2'
    '-x, -y, -z'
    'x-1/2, -y-1/2, z-1/2'
_cell_length_a     9.1832(11)
_cell_length_b     9.7082(10)
_cell_length_c     14.1415(16)
_cell_angle_alpha     90
_cell_angle_beta     104.260(10)
_cell_angle_gamma     90
_cell_volume     1221.9(2)
_cell_formula_units_Z     4
_cell_measurement_reflns_used     1540
_cell_measurement_theta_min     2.6484
_cell_measurement_theta_max     28.6809
_cell_measurement_temperature     100(2)
_exptl_crystal_description     'unshaped'
_exptl_crystal_colour     'colourless'
_exptl_crystal_size_max     0.16
_exptl_crystal_size_mid     0.12
_exptl_crystal_size_min     0.10
_exptl_crystal_density_diffrn     1.218
_exptl_crystal_F_000     480
_exptl_absorpt_coefficient_mu     0.177
_exptl_absorpt_correction_type     multi-scan
_exptl_absorpt_process_details
;
(Blessing, 1995)
;
_exptl_absorpt_correction_T_min     0.74387
_exptl_absorpt_correction_T_max     0.78014
_diffrn_ambient_temperature     100(2)
_diffrn_radiation_type     MoK\a
_diffrn_radiation_wavelength     0.71073
_diffrn_radiation_source     'TXS rotating anode'
_diffrn_radiation_monochromator     'multi-layer optics'
_diffrn_measurement_device_type     'Bruker APEXII'
_diffrn_measurement_device     '\k-geometry diffractometer'
_diffrn_measurement_method     'omega scans'
_diffrn_reflns_number     11175
_diffrn_reflns_av_R_equivalents     0.0290
_diffrn_reflns_theta_min     2.972
_diffrn_reflns_theta_max     28.617
_diffrn_reflns_theta_full     25.242
_diffrn_measured_fraction_theta_max     0.942
_diffrn_measured_fraction_theta_full     0.999
_diffrn_reflns_limit_h_min     -11
_diffrn_reflns_limit_h_max     10
_diffrn_reflns_limit_k_min     -13
_diffrn_reflns_limit_k_max     12
_diffrn_reflns_limit_l_min     -18
_diffrn_reflns_limit_l_max     18
_reflns_number_total     2939
_reflns_number_gt     2154
_reflns_threshold_expression     I>2\s(I)
_refine_ls_structure_factor_coef     Fsqd
_refine_ls_matrix_type     full
_refine_ls_R_factor_all     0.0509
_refine_ls_R_factor_gt     0.0339
_refine_ls_wR_factor_gt     0.0936
_refine_ls_wR_factor_ref     0.0969
_refine_ls_goodness_of_fit_ref     1.015
_refine_ls_restrained_S_all     1.016
_refine_ls_number_reflns     2939
_refine_ls_number_parameters     136
_refine_ls_number_restraints     1
_refine_ls_hydrogen_treatment     constr
_refine_ls_weighting_scheme     calc
_refine_ls_weighting_details
                      'w=1/[\s^2^(Fo^2^)+(0.0567P)^2^] where P=(Fo^2^+2Fc^2^)/3'
_atom_sites_solution_hydrogens     geom
_refine_ls_shift/su_max     0.000
_refine_ls_shift/su_mean     0.000
_refine_diff_density_max     0.362
_refine_diff_density_min     -0.300
_refine_ls_extinction_method     none
_refine_ls_extinction_coef     .
loop_
    _atom_type_symbol
    _atom_type_description
    _atom_type_scat_dispersion_real
    _atom_type_scat_dispersion_imag
    _atom_type_scat_source
    Si Si 0.0817 0.0704 'International Tables Vol C Tables 4.2.6.8 and 6.1.1.4'
    O O 0.0106 0.0060 'International Tables Vol C Tables 4.2.6.8 and 6.1.1.4'
    B B 0.0013 0.0007 'International Tables Vol C Tables 4.2.6.8 and 6.1.1.4'
    H H 0.0000 0.0000 'International Tables Vol C Tables 4.2.6.8 and 6.1.1.4'
    C C 0.0033 0.0016 'International Tables Vol C Tables 4.2.6.8 and 6.1.1.4'
_computing_data_collection     'APEX2 (Bruker, 2010)'
_computing_cell_refinement     'SAINT (Bruker, 2010)'
_computing_data_reduction
;
SAINT (Bruker, 2010) and SORTAV (Blessing, 1995)
;
_computing_structure_solution
;
SHELXS97 (Sheldrick, 2008)
;
_computing_structure_refinement
;
SHELXL97 (Sheldrick, 2008)
;
_computing_molecular_graphics     'DIAMOND (Brandenburg, 2005)'
_computing_publication_material     'PLATON (Spek, 2009)'
loop_
    _atom_site_type_symbol
    _atom_site_label
    _atom_site_fract_x
    _atom_site_fract_y
    _atom_site_fract_z
    _atom_site_U_iso_or_equiv
    _atom_site_adp_type
    _atom_site_calc_flag
    _atom_site_occupancy
    _atom_site_disorder_assembly
    _atom_site_disorder_group
    Si Si1 0.39406(5) 0.65611(4) 0.15682(3) 0.01408(12) Uani d 1 . .
    O O1 0.70378(11) 0.73383(10) 0.12400(7) 0.0157(2) Uani d 1 . .
    O O3 0.81381(12) 0.97690(11) -0.10209(7) 0.0183(2) Uani d 1 . .
    H H3 0.9024 1.0067 -0.0879 0.027 Uiso calc 1 . .
    O O2 0.89567(11) 0.91160(11) 0.06290(8) 0.0181(2) Uani d 1 . .
    H H2 0.8636 0.8703 0.1059 0.027 Uiso calc 1 . .
    C C5 0.62375(16) 0.85346(14) -0.02981(11) 0.0135(3) Uani d 1 . .
    C C1 0.44068(16) 0.73526(14) 0.04527(11) 0.0137(3) Uani d 1 . .
    C C9 0.47875(18) 0.48146(15) 0.18637(11) 0.0178(3) Uani d 1 . .
    H H9A 0.5884 0.4884 0.2002 0.027 Uiso calc 1 . .
    H H9B 0.4423 0.4198 0.1307 0.027 Uiso calc 1 . .
    H H9C 0.4499 0.4447 0.2437 0.027 Uiso calc 1 . .
    C C3 0.35918(16) 0.84434(16) -0.11483(11) 0.0156(3) Uani d 1 . .
    H H3A 0.2810 0.8643 -0.1710 0.019 Uiso calc 1 . .
    C C6 0.58695(16) 0.77454(15) 0.04402(11) 0.0129(3) Uani d 1 . .
    C C4 0.50551(17) 0.88657(15) -0.11005(11) 0.0152(3) Uani d 1 . .
    H H4 0.5257 0.9389 -0.1622 0.018 Uiso calc 1 . .
    C C2 0.32783(16) 0.77273(15) -0.03699(11) 0.0153(3) Uani d 1 . .
    H H2A 0.2267 0.7484 -0.0396 0.018 Uiso calc 1 . .
    C C7 0.77696(18) 0.60998(17) 0.10250(12) 0.0212(4) Uani d 1 . .
    H H7A 0.8574 0.5845 0.1593 0.032 Uiso calc 1 . .
    H H7B 0.8197 0.6265 0.0465 0.032 Uiso calc 1 . .
    H H7C 0.7034 0.5350 0.0871 0.032 Uiso calc 1 . .
    C C8 0.45625(19) 0.77761(16) 0.26146(12) 0.0201(3) Uani d 1 . .
    H H8A 0.4101 0.8680 0.2437 0.030 Uiso calc 1 . .
    H H8B 0.5659 0.7866 0.2773 0.030 Uiso calc 1 . .
    H H8C 0.4254 0.7419 0.3184 0.030 Uiso calc 1 . .
    C C10 0.18585(17) 0.63586(17) 0.13142(13) 0.0212(4) Uani d 1 . .
    H H10A 0.1377 0.7259 0.1156 0.032 Uiso calc 1 . .
    H H10B 0.1592 0.5980 0.1892 0.032 Uiso calc 1 . .
    H H10C 0.1514 0.5731 0.0762 0.032 Uiso calc 1 . .
    B B1 0.78433(19) 0.91554(17) -0.02287(13) 0.0147(3) Uani d 1 . .
loop_
    _atom_site_aniso_label
    _atom_site_aniso_U_11
    _atom_site_aniso_U_22
    _atom_site_aniso_U_33
    _atom_site_aniso_U_12
    _atom_site_aniso_U_13
    _atom_site_aniso_U_23
    Si1 0.0142(2) 0.0130(2) 0.0156(2) -0.00051(17) 0.00465(16) 0.00139(17)
    O1 0.0130(5) 0.0178(5) 0.0149(5) 0.0014(4) 0.0006(4) 0.0013(4)
    O3 0.0152(5) 0.0225(6) 0.0175(6) -0.0043(4) 0.0045(4) 0.0013(5)
    O2 0.0151(5) 0.0229(6) 0.0163(5) -0.0054(5) 0.0036(4) 0.0018(5)
    C5 0.0145(7) 0.0115(7) 0.0148(7) -0.0002(6) 0.0044(6) -0.0022(6)
    C1 0.0144(7) 0.0112(7) 0.0158(7) -0.0001(6) 0.0045(6) -0.0018(6)
    C9 0.0205(8) 0.0158(7) 0.0172(8) -0.0011(6) 0.0046(6) 0.0007(6)
    C3 0.0138(7) 0.0159(7) 0.0152(7) 0.0009(6) -0.0001(6) 0.0010(6)
    C6 0.0129(7) 0.0120(7) 0.0127(7) 0.0009(6) 0.0010(6) -0.0019(6)
    C4 0.0189(8) 0.0134(7) 0.0137(7) -0.0008(6) 0.0048(6) 0.0009(6)
    C2 0.0120(7) 0.0146(7) 0.0189(8) -0.0007(6) 0.0032(6) -0.0018(6)
    C7 0.0189(8) 0.0213(8) 0.0235(9) 0.0057(6) 0.0054(7) 0.0040(7)
    C8 0.0259(9) 0.0175(8) 0.0182(8) -0.0007(7) 0.0080(7) 0.0000(7)
    C10 0.0174(8) 0.0217(8) 0.0262(9) -0.0011(6) 0.0084(7) 0.0035(7)
    B1 0.0154(8) 0.0128(8) 0.0168(9) 0.0006(7) 0.0055(7) -0.0025(7)
_geom_special_details
;
All e.s.d.'s (except the e.s.d. in the dihedral angle between two l.s. planes)
are estimated using the full covariance matrix. The cell e.s.d.'s are taken
into account individually in the estimation of e.s.d.'s in distances, angles
and torsion angles; correlations between e.s.d.'s in cell parameters are only
used when they are defined by crystal symmetry. An approximate (isotropic)
treatment of cell e.s.d.'s is used for estimating e.s.d.'s involving l.s.
planes.
;
loop_
    _geom_bond_atom_site_label_1
    _geom_bond_atom_site_label_2
    _geom_bond_site_symmetry_2
    _geom_bond_distance
    _geom_bond_publ_flag
    Si1 C10 . 1.8668(16) no
    Si1 C8 . 1.8684(16) no
    Si1 C9 . 1.8693(16) no
    Si1 C1 . 1.8960(15) no
    O1 C6 . 1.4103(17) no
    O1 C7 . 1.4458(18) no
    O3 B1 . 1.354(2) no
    O3 H3 . 0.8400 no
    O2 B1 . 1.381(2) no
    O2 H2 . 0.8400 no
    C5 C6 . 1.402(2) no
    C5 C4 . 1.401(2) no
    C5 B1 . 1.574(2) no
    C1 C2 . 1.402(2) no
    C1 C6 . 1.401(2) no
    C9 H9A . 0.9800 no
    C9 H9B . 0.9800 no
    C9 H9C . 0.9800 no
    C3 C2 . 1.391(2) no
    C3 C4 . 1.390(2) no
    C3 H3A . 0.9500 no
    C4 H4 . 0.9500 no
    C2 H2A . 0.9500 no
    C7 H7A . 0.9800 no
    C7 H7B . 0.9800 no
    C7 H7C . 0.9800 no
    C8 H8A . 0.9800 no
    C8 H8B . 0.9800 no
    C8 H8C . 0.9800 no
    C10 H10A . 0.9800 no
    C10 H10B . 0.9800 no
    C10 H10C . 0.9800 no
loop_
    _geom_angle_atom_site_label_1
    _geom_angle_atom_site_label_2
    _geom_angle_atom_site_label_3
    _geom_angle_site_symmetry_1
    _geom_angle_site_symmetry_3
    _geom_angle
    _geom_angle_publ_flag
    C10 Si1 C8 . . 108.52(8) no
    C10 Si1 C9 . . 107.31(7) no
    C8 Si1 C9 . . 111.49(7) no
    C10 Si1 C1 . . 108.24(7) no
    C8 Si1 C1 . . 108.39(7) no
    C9 Si1 C1 . . 112.76(7) no
    C6 O1 C7 . . 111.44(11) no
    B1 O3 H3 . . 109.5 no
    B1 O2 H2 . . 109.5 no
    C6 C5 C4 . . 116.59(13) no
    C6 C5 B1 . . 123.85(13) no
    C4 C5 B1 . . 119.35(13) no
    C2 C1 C6 . . 115.73(13) no
    C2 C1 Si1 . . 121.55(11) no
    C6 C1 Si1 . . 122.32(11) no
    Si1 C9 H9A . . 109.5 no
    Si1 C9 H9B . . 109.5 no
    H9A C9 H9B . . 109.5 no
    Si1 C9 H9C . . 109.5 no
    H9A C9 H9C . . 109.5 no
    H9B C9 H9C . . 109.5 no
    C2 C3 C4 . . 119.67(14) no
    C2 C3 H3A . . 120.2 no
    C4 C3 H3A . . 120.2 no
    C5 C6 C1 . . 124.48(14) no
    C5 C6 O1 . . 118.37(12) no
    C1 C6 O1 . . 117.14(13) no
    C3 C4 C5 . . 121.24(14) no
    C3 C4 H4 . . 119.4 no
    C5 C4 H4 . . 119.4 no
    C3 C2 C1 . . 122.12(14) no
    C3 C2 H2A . . 118.9 no
    C1 C2 H2A . . 118.9 no
    O1 C7 H7A . . 109.5 no
    O1 C7 H7B . . 109.5 no
    H7A C7 H7B . . 109.5 no
    O1 C7 H7C . . 109.5 no
    H7A C7 H7C . . 109.5 no
    H7B C7 H7C . . 109.5 no
    Si1 C8 H8A . . 109.5 no
    Si1 C8 H8B . . 109.5 no
    H8A C8 H8B . . 109.5 no
    Si1 C8 H8C . . 109.5 no
    H8A C8 H8C . . 109.5 no
    H8B C8 H8C . . 109.5 no
    Si1 C10 H10A . . 109.5 no
    Si1 C10 H10B . . 109.5 no
    H10A C10 H10B . . 109.5 no
    Si1 C10 H10C . . 109.5 no
    H10A C10 H10C . . 109.5 no
    H10B C10 H10C . . 109.5 no
    O3 B1 O2 . . 118.90(14) no
    O3 B1 C5 . . 119.49(14) no
    O2 B1 C5 . . 121.60(14) no
loop_
    _geom_torsion_atom_site_label_1
    _geom_torsion_atom_site_label_2
    _geom_torsion_atom_site_label_3
    _geom_torsion_atom_site_label_4
    _geom_torsion_site_symmetry_1
    _geom_torsion_site_symmetry_2
    _geom_torsion_site_symmetry_3
    _geom_torsion_site_symmetry_4
    _geom_torsion
    _geom_torsion_publ_flag
    C10 Si1 C1 C2 . . . . 2.07(14) no
    C8 Si1 C1 C2 . . . . -115.45(13) no
    C9 Si1 C1 C2 . . . . 120.62(12) no
    C10 Si1 C1 C6 . . . . 174.45(12) no
    C8 Si1 C1 C6 . . . . 56.93(14) no
    C9 Si1 C1 C6 . . . . -67.00(14) no
    C4 C5 C6 C1 . . . . -4.2(2) no
    B1 C5 C6 C1 . . . . 170.43(14) no
    C4 C5 C6 O1 . . . . 177.24(12) no
    B1 C5 C6 O1 . . . . -8.1(2) no
    C2 C1 C6 C5 . . . . 3.8(2) no
    Si1 C1 C6 C5 . . . . -168.98(11) no
    C2 C1 C6 O1 . . . . -177.64(12) no
    Si1 C1 C6 O1 . . . . 9.56(18) no
    C7 O1 C6 C5 . . . . -83.99(16) no
    C7 O1 C6 C1 . . . . 97.38(15) no
    C2 C3 C4 C5 . . . . 2.7(2) no
    C6 C5 C4 C3 . . . . 0.8(2) no
    B1 C5 C4 C3 . . . . -174.09(14) no
    C4 C3 C2 C1 . . . . -3.1(2) no
    C6 C1 C2 C3 . . . . 0.0(2) no
    Si1 C1 C2 C3 . . . . 172.85(11) no
    C6 C5 B1 O3 . . . . 172.48(14) no
    C4 C5 B1 O3 . . . . -13.0(2) no
    C6 C5 B1 O2 . . . . -8.9(2) no
    C4 C5 B1 O2 . . . . 165.67(14) no
loop_
    _geom_hbond_atom_site_label_D
    _geom_hbond_atom_site_label_H
    _geom_hbond_atom_site_label_A
    _geom_hbond_site_symmetry_A
    _geom_hbond_distance_DH
    _geom_hbond_distance_HA
    _geom_hbond_distance_DA
    _geom_hbond_angle_DHA
    _geom_hbond_publ_flag
    O2 H2 O1 . 0.84 2.04 2.7532(14) 142 yes
    O3 H3 O2 3_775 0.84 1.97 2.8051(14) 175 yes
_shelx_res_checksum     83964
_iucr_refine_instructions_details
;
TITL aBSi02 in P2(1)/n
CELL  0.71073   9.1832   9.7082  14.1415   90.000  104.260   90.000
ZERR     4.00   0.0011   0.0010   0.0016    0.000    0.010    0.000
LATT   1
SYMM  1/2 - X, 1/2 + Y, 1/2 - Z
SFAC  C    H    B    O    SI
UNIT  40   68   4    12   4
MERG   2
DELU 0.003 Si1 C9
EQIV $2 -x+2, -y+2, -z
HTAB O3 O2_$2
FMAP   2
PLAN    5
ACTA
BOND   $H
OMIT -4 0 4
CONF
LIST   4
L.S.  10
TEMP  -173.00
WGHT    0.056700
FVAR       0.38140
MOLE    1
SI1   5    0.394058    0.656111    0.156816    11.00000    0.01419    0.01295 =
         0.01562    0.00139    0.00465   -0.00051
O1    4    0.703784    0.733827    0.124005    11.00000    0.01296    0.01775 =
         0.01491    0.00126    0.00064    0.00140
O3    4    0.813807    0.976897   -0.102092    11.00000    0.01517    0.02249 =
         0.01752    0.00129    0.00452   -0.00428
AFIX  83
H3    2    0.902405    1.006715   -0.087903    11.00000   -1.50000
AFIX   0
O2    4    0.895670    0.911599    0.062895    11.00000    0.01509    0.02287 =
         0.01628    0.00183    0.00364   -0.00543
AFIX  83
H2    2    0.863593    0.870323    0.105908    11.00000   -1.50000
AFIX   0
C5    1    0.623747    0.853459   -0.029813    11.00000    0.01455    0.01146 =
         0.01484   -0.00216    0.00438   -0.00021
C1    1    0.440681    0.735260    0.045267    11.00000    0.01440    0.01121 =
         0.01585   -0.00178    0.00446   -0.00013
C9    1    0.478747    0.481462    0.186375    11.00000    0.02047    0.01584 =
         0.01721    0.00069    0.00462   -0.00115
AFIX  33
H9A   2    0.588443    0.488356    0.200238    11.00000   -1.50000
H9B   2    0.442290    0.419810    0.130697    11.00000   -1.50000
H9C   2    0.449907    0.444657    0.243685    11.00000   -1.50000
AFIX   0
C3    1    0.359183    0.844340   -0.114827    11.00000    0.01377    0.01589 =
         0.01517    0.00097   -0.00013    0.00095
AFIX  43
H3A   2    0.281026    0.864307   -0.170980    11.00000   -1.20000
AFIX   0
C6    1    0.586946    0.774541    0.044020    11.00000    0.01295    0.01201 =
         0.01273   -0.00188    0.00099    0.00087
C4    1    0.505505    0.886569   -0.110051    11.00000    0.01893    0.01337 =
         0.01372    0.00088    0.00480   -0.00077
AFIX  43
H4    2    0.525676    0.938853   -0.162172    11.00000   -1.20000
AFIX   0
C2    1    0.327834    0.772734   -0.036994    11.00000    0.01205    0.01462 =
         0.01893   -0.00181    0.00325   -0.00066
AFIX  43
H2A   2    0.226699    0.748425   -0.039647    11.00000   -1.20000
AFIX   0
C7    1    0.776960    0.609984    0.102501    11.00000    0.01895    0.02127 =
         0.02345    0.00399    0.00537    0.00572
AFIX  33
H7A   2    0.857401    0.584459    0.159326    11.00000   -1.50000
H7B   2    0.819673    0.626499    0.046474    11.00000   -1.50000
H7C   2    0.703407    0.535048    0.087127    11.00000   -1.50000
AFIX   0
C8    1    0.456246    0.777610    0.261461    11.00000    0.02585    0.01749 =
         0.01822    0.00000    0.00797   -0.00075
AFIX  33
H8A   2    0.410117    0.868002    0.243653    11.00000   -1.50000
H8B   2    0.565880    0.786630    0.277254    11.00000   -1.50000
H8C   2    0.425360    0.741925    0.318362    11.00000   -1.50000
AFIX   0
C10   1    0.185854    0.635863    0.131418    11.00000    0.01741    0.02169 =
         0.02616    0.00355    0.00840   -0.00113
AFIX  33
H10A  2    0.137685    0.725858    0.115569    11.00000   -1.50000
H10B  2    0.159201    0.598040    0.189178    11.00000   -1.50000
H10C  2    0.151378    0.573061    0.076176    11.00000   -1.50000
AFIX   0
B1    3    0.784326    0.915542   -0.022868    11.00000    0.01540    0.01279 =
         0.01682   -0.00252    0.00547    0.00061
HKLF 4
REM  aBSi02 in P2(1)/n
REM R1 =  0.0339 for    2154 Fo > 4sig(Fo)  and  0.0509 for all    2939 data
REM    136 parameters refined using      1 restraints
END
WGHT      0.0556      0.0000
REM Highest difference peak  0.362,  deepest hole -0.300,  1-sigma level  0.052
Q1    1   0.4389  0.5671  0.1740  11.00000  0.05    0.36
Q2    1   0.7128  0.8637 -0.0287  11.00000  0.05    0.35
Q3    1   0.5810  0.4784  0.2386  11.00000  0.05    0.33
Q4    1   0.4973  0.4249  0.1222  11.00000  0.05    0.29
Q5    1   0.4126  0.4320  0.2062  11.00000  0.05    0.29
;
