# Supplementary material for: 2-Meth­oxy-3-(tri­methyl­sil­yl)phenyl­boronic acid
Source: Acta Crystallogr Sect E Struct Rep Online. 2013 Nov 23;69(Pt 12):o1818. doi: 10.1107/S1600536813031656 (PMC4004439; doi:10.1107/S1600536813031656)
Supplement: Supplementary file 2 [file e-69-o1818-Isup2.hkl]

#
# h,k,l, Fc-squared, Fo-squared, sigma(Fo-squared), status flag
#
data_I
_shelx_title ' aBSi02 in P2(1)/n'
_shelx_refln_list_code          4
_shelx_F_calc_maximum      109.29
_exptl_crystal_F_000       480.00
_reflns_d_resolution_high  0.7420

loop_
 _space_group_symop_operation_xyz
 'x, y, z'
 '-x+1/2, y+1/2, -z+1/2'
 '-x, -y, -z'
 'x-1/2, -y-1/2, z-1/2'

_cell_length_a     9.1832
_cell_length_b     9.7082
_cell_length_c    14.1415
_cell_angle_alpha  90.000
_cell_angle_beta  104.260
_cell_angle_gamma  90.000

_shelx_F_squared_multiplier     1.000

loop_
 _refln_index_h
 _refln_index_k
 _refln_index_l
 _refln_F_squared_calc
 _refln_F_squared_meas
 _refln_F_squared_sigma
 _refln_observed_status
   2   0   0         33.67         24.39         3.71 o
   4   0   0       1548.73       1509.95        15.78 o
   6   0   0         33.43         26.91         7.34 o
   8   0   0          0.41          1.31        13.27 o
  10   0   0       1006.56        981.66        33.27 o
   1   1   0       1114.89       1072.64         4.88 o
   2   1   0       3023.30       2956.61        15.04 o
   3   1   0         82.92         66.05         3.39 o
   4   1   0        822.20        874.55         6.87 o
   5   1   0        283.68        260.29         5.48 o
   6   1   0        256.82        249.75         7.30 o
   7   1   0        198.11        201.90         7.39 o
   8   1   0          6.43          2.29         8.23 o
   9   1   0        125.56        119.22        13.76 o
  10   1   0         21.10         15.09        13.03 o
  11   1   0         97.27         76.96        18.20 o
   0   2   0       3334.50       3299.44        18.63 o
   1   2   0       2328.54       2361.24         8.48 o
   2   2   0         27.58         40.49         3.06 o
   3   2   0       3442.51       3585.02        18.25 o
   4   2   0        493.45        512.65         4.73 o
   5   2   0        204.92        138.59         5.04 o
   6   2   0        304.61        308.87         6.90 o
   7   2   0        856.28        814.54        14.49 o
   8   2   0         93.24         69.15         9.02 o
   9   2   0        236.61        251.11        12.09 o
  10   2   0          5.91         -0.14        12.80 o
  11   2   0        373.07        365.18        20.29 o
   1   3   0       1946.28       2073.92        10.98 o
   2   3   0        954.69        938.43         7.77 o
   3   3   0        291.16        376.01         5.03 o
   4   3   0        591.49        666.08         8.95 o
   5   3   0       2186.83       2146.86        13.02 o
   6   3   0         38.19         32.59         6.42 o
   7   3   0        106.85        103.46         8.79 o
   8   3   0       1490.86       1440.95        25.01 o
   9   3   0        230.82        226.90        12.31 o
  10   3   0         85.43         84.12        13.00 o
  11   3   0         10.66          1.53        17.30 o
   0   4   0         78.34         79.68         6.40 o
   1   4   0        207.78        203.02         3.72 o
   2   4   0         28.48         35.75         3.08 o
   3   4   0        727.35        709.37         6.76 o
   4   4   0       1044.37       1091.91        12.61 o
   5   4   0         61.94         78.43         6.92 o
   6   4   0        145.99        147.13         8.18 o
   7   4   0        483.89        519.28        13.77 o
   8   4   0       1357.59       1293.30        19.83 o
   9   4   0          0.11          0.09         9.81 o
  10   4   0        164.52        162.63        13.80 o
  11   4   0         10.73         -8.59        27.22 o
   1   5   0         89.56         91.03         3.39 o
   2   5   0        254.28        230.77         4.04 o
   3   5   0          0.22          1.25         3.91 o
   4   5   0        153.84        130.85         5.92 o
   5   5   0        877.56        900.73        12.78 o
   6   5   0        370.06        411.43        10.75 o
   7   5   0          5.76          5.97         7.14 o
   8   5   0        459.35        460.76        17.87 o
   9   5   0         29.68         23.79        10.76 o
  10   5   0        136.38        139.99        14.55 o
  11   5   0          3.51        -10.86        25.37 o
   0   6   0         50.69         53.55         7.50 o
   1   6   0        106.39        105.84         5.47 o
   2   6   0         49.68         43.78         5.05 o
   3   6   0        124.66         96.69         5.55 o
   4   6   0        886.35        924.48        12.95 o
   5   6   0         21.20         24.14         7.66 o
   6   6   0         22.22         19.06         7.60 o
   7   6   0         10.96         11.80         8.10 o
   8   6   0        332.83        321.03        13.54 o
   9   6   0          8.83         14.21        11.84 o
  10   6   0         18.47         12.68        12.94 o
   1   7   0        184.31        129.29         6.53 o
   2   7   0        124.07        125.40         6.46 o
   3   7   0        112.07        112.81         7.61 o
   4   7   0        122.19        113.04         9.97 o
   5   7   0        264.09        249.54         9.66 o
   6   7   0        115.67        116.31         8.79 o
   7   7   0          0.02          2.54         8.59 o
   8   7   0         29.81         26.18        10.32 o
   9   7   0          1.47         -6.70        13.06 o
   0   8   0       1516.29       1503.23        18.70 o
   1   8   0        574.06        581.60        10.06 o
   2   8   0          1.66          3.14         7.07 o
   3   8   0          0.06          2.16         6.98 o
   4   8   0         61.13         53.01         9.83 o
   5   8   0        134.48        119.94        10.88 o
   6   8   0         47.88         48.78        10.94 o
   7   8   0          1.50          4.81         8.85 o
   8   8   0         46.04         46.48        11.25 o
   1   9   0        311.36        327.05         8.87 o
   2   9   0          8.28         10.38         7.51 o
   3   9   0          0.04          0.43         7.48 o
   4   9   0         40.42         32.72        10.08 o
   5   9   0         86.22         80.12        11.46 o
   6   9   0         55.36         48.04        11.76 o
   7   9   0          1.12          1.63        12.39 o
   8   9   0         14.50         10.83        17.20 o
   0  10   0        423.36        438.37        13.70 o
   1  10   0         91.32         88.43         8.26 o
   2  10   0          0.01          1.11         8.47 o
   3  10   0          7.61          9.71        10.67 o
   4  10   0        694.33        707.30        17.70 o
   5  10   0          7.98         12.52        11.39 o
   6  10   0         22.88         31.91        13.29 o
   7  10   0          4.64         11.30        17.13 o
   1  11   0        146.40        137.77         9.82 o
   2  11   0        216.91        218.03        11.29 o
   3  11   0         60.52         55.29        12.58 o
   4  11   0        242.52        251.94        14.69 o
   5  11   0          1.44          6.77        13.45 o
   0  12   0        192.13        178.64        18.49 o
   1  12   0          9.67          8.13        11.25 o
   2  12   0          1.44          0.33        11.56 o
   3  12   0        271.73        266.12        15.23 o
   4  12   0        148.14        139.14        29.42 o
   1  13   0         67.86         55.54        29.35 o
 -11   0   1         81.07         71.15        24.20 o
  -9   0   1          4.27         -3.02        16.84 o
  -7   0   1         92.11         85.91         9.24 o
  -5   0   1       1095.88       1140.47        14.16 o
  -3   0   1        979.19        983.13         8.75 o
   1   0   1       7801.20       7546.52        18.10 o
   3   0   1       5501.30       5581.02        35.95 o
   5   0   1        194.48        200.77         6.16 o
   7   0   1        261.82        227.38        11.24 o
   9   0   1          2.93          2.27        16.77 o
  11   0   1        188.02        193.51        26.19 o
 -11   1   1         60.31         70.67        17.50 o
 -10   1   1        103.02         92.01        15.67 o
  -9   1   1        155.07        137.69        14.08 o
  -8   1   1          5.26          8.26         7.96 o
  -7   1   1        112.64        114.56         8.17 o
  -6   1   1         81.09         95.25         4.78 o
  -5   1   1       1144.66       1064.51         9.49 o
  -4   1   1        263.52        290.48         4.05 o
  -3   1   1        467.36        528.41         5.42 o
  -2   1   1        607.40        563.81         4.30 o
  -1   1   1        365.42        354.89         4.12 o
   1   1   1       1710.86       1681.39         6.97 o
   2   1   1        637.50        675.90         5.40 o
   3   1   1         53.32         53.54         3.63 o
   4   1   1        159.27        182.26         4.62 o
   5   1   1         42.87         31.96         4.06 o
   6   1   1         36.29         26.16         5.80 o
   7   1   1        684.74        660.12        15.09 o
   8   1   1         35.37         32.83         8.36 o
   9   1   1         10.08         12.79        11.62 o
  10   1   1          3.42         -0.52        12.55 o
  11   1   1        142.68        144.47        17.08 o
 -11   2   1         81.53         77.69        18.03 o
 -10   2   1        489.81        482.60        19.93 o
  -9   2   1          8.77          1.28         8.75 o
  -8   2   1          4.64          1.25         7.74 o
  -7   2   1          0.96          1.45         7.63 o
  -6   2   1         88.43         83.06         5.75 o
  -5   2   1         41.16         59.52         3.38 o
  -4   2   1        129.38        159.35         3.35 o
  -3   2   1       7894.30       8282.96        26.85 o
  -2   2   1       1404.18       1356.11         8.04 o
  -1   2   1       7428.60       7283.32        21.96 o
   0   2   1       6944.22       6536.05        26.74 o
   1   2   1       1674.58       1681.99         6.14 o
   2   2   1        282.26        296.08         8.29 o
   3   2   1        700.62        726.70         6.74 o
   4   2   1       1650.24       1648.06        10.40 o
   5   2   1         20.12         18.76         4.37 o
   6   2   1        183.11        157.26         8.73 o
   7   2   1       1206.84       1146.81        33.20 o
   8   2   1        277.61        273.59        11.42 o
   9   2   1         21.14         17.92        10.00 o
  10   2   1         29.93         19.68        13.31 o
  11   2   1         18.38         16.56        17.45 o
 -11   3   1          8.64         -6.99        16.43 o
 -10   3   1         36.44         21.07        14.05 o
  -9   3   1         61.96         54.55        10.20 o
  -8   3   1         31.78         36.40         8.38 o
  -7   3   1         34.61         19.89         6.73 o
  -6   3   1        581.31        523.30         8.71 o
  -5   3   1        333.02        328.46         7.09 o
  -4   3   1        214.00        246.46         4.10 o
  -3   3   1        176.32        211.13         4.50 o
  -2   3   1       1667.86       1733.28        12.26 o
  -1   3   1       8447.40       8372.28        20.01 o
   0   3   1        100.60         90.76         3.31 o
   1   3   1        238.80        256.21         4.01 o
   2   3   1         60.58         60.53         3.61 o
   3   3   1          3.14          2.06         3.05 o
   4   3   1        296.86        346.42         6.42 o
   5   3   1        112.36        128.92         5.71 o
   6   3   1       1501.01       1426.92        16.04 o
   7   3   1         89.78         82.39         9.18 o
   8   3   1        885.64        854.43        24.79 o
   9   3   1          1.39         -2.81         9.77 o
  10   3   1        250.38        235.52        13.56 o
  11   3   1          7.21          2.29        18.40 o
 -11   4   1         62.45         55.75        27.09 o
 -10   4   1        192.88        210.05        12.85 o
  -9   4   1        481.34        465.09        15.08 o
  -8   4   1         48.08         48.43         9.84 o
  -7   4   1       1743.65       1672.59        52.45 o
  -6   4   1        327.88        326.56         8.34 o
  -5   4   1         19.84          8.97         5.58 o
  -4   4   1         21.80         25.00         3.36 o
  -3   4   1         34.31         50.95         4.04 o
  -2   4   1       1460.00       1513.73        15.98 o
  -1   4   1        341.55        390.02         5.19 o
   0   4   1        671.40        683.06         5.67 o
   1   4   1          5.30          3.81         2.93 o
   2   4   1        923.15        977.33         9.09 o
   3   4   1        149.55        114.26         4.69 o
   4   4   1       1816.31       1877.74        15.01 o
   5   4   1        674.03        654.37        12.92 o
   6   4   1          0.45          1.07         6.35 o
   7   4   1        114.33         92.35         8.70 o
   8   4   1        707.54        736.60        21.36 o
   9   4   1         19.65         22.58         9.70 o
  10   4   1         23.89         20.40        12.85 o
 -10   5   1         71.90         72.56        12.65 o
  -9   5   1          6.88          6.62         9.96 o
  -8   5   1         90.20         72.93        10.78 o
  -7   5   1          5.18          4.75         6.97 o
  -6   5   1          0.81          0.99         6.05 o
  -5   5   1       1479.02       1486.64        17.67 o
  -4   5   1          0.03         -0.57         4.35 o
  -3   5   1        264.18        213.21         4.65 o
  -2   5   1         41.58         45.72         3.71 o
  -1   5   1       1144.74       1134.31         7.42 o
   0   5   1        102.99        117.24         5.37 o
   1   5   1        633.61        675.05         8.48 o
   2   5   1       1440.35       1421.70        21.47 o
   3   5   1         22.99         28.08         4.14 o
   4   5   1         44.65         45.76         6.61 o
   5   5   1        797.53        798.93        12.31 o
   6   5   1        208.70        208.31         9.04 o
   7   5   1        232.11        203.52         9.33 o
   8   5   1        161.08        143.60        11.63 o
   9   5   1        604.48        598.95        16.68 o
  10   5   1         10.59          7.29        12.48 o
 -10   6   1         93.09        121.70        15.31 o
  -9   6   1       1159.97       1164.59        26.98 o
  -8   6   1         77.68         62.73         9.49 o
  -7   6   1        495.56        513.59        12.14 o
  -6   6   1          0.01          5.10         7.73 o
  -5   6   1        517.97        477.96         9.37 o
  -4   6   1        306.31        331.76         6.98 o
  -3   6   1        467.79        448.38         9.00 o
  -2   6   1        892.09        896.98        11.68 o
  -1   6   1        272.47        323.82         6.92 o
   0   6   1        726.72        708.87         9.67 o
   1   6   1       1663.34       1642.57        12.38 o
   2   6   1         38.41         26.89         5.26 o
   3   6   1          0.02          4.64         5.43 o
   4   6   1        406.09        437.20        10.12 o
   5   6   1        884.09        925.57        13.66 o
   6   6   1         24.77         22.09         7.42 o
   7   6   1         22.92         25.66         8.45 o
   8   6   1         71.66         74.15        11.21 o
   9   6   1        146.33        146.34        14.09 o
  10   6   1         14.12         24.43        16.78 o
  -9   7   1         48.99         44.44        12.57 o
  -8   7   1         21.27         25.51         9.15 o
  -7   7   1        334.63        326.83        12.10 o
  -6   7   1         24.57         16.11         7.75 o
  -5   7   1         12.80         19.99         7.09 o
  -4   7   1        272.60        282.03         9.16 o
  -3   7   1         35.98         31.68         7.13 o
  -2   7   1        517.50        536.33        13.94 o
  -1   7   1        345.95        380.79         8.01 o
   0   7   1        186.27        184.04         6.37 o
   1   7   1         31.85         29.37         5.64 o
   2   7   1        614.18        573.32        13.95 o
   3   7   1        249.83        261.22         8.72 o
   4   7   1          0.02         -3.07         9.08 o
   5   7   1         94.02         84.78         8.05 o
   6   7   1        219.93        209.37        10.15 o
   7   7   1        373.53        360.12        12.44 o
   8   7   1         40.78         39.82        11.62 o
   9   7   1         94.87         95.13        15.06 o
  -9   8   1          0.35          5.08        17.09 o
  -8   8   1         63.84         60.66        11.44 o
  -7   8   1         12.67         14.35         9.02 o
  -6   8   1        648.07        659.05        22.21 o
  -5   8   1          5.10         10.39         9.61 o
  -4   8   1        907.76        911.04        17.42 o
  -3   8   1         12.06          7.80         7.20 o
  -2   8   1        415.18        390.42        10.49 o
  -1   8   1        234.69        236.50         7.76 o
   0   8   1        622.81        612.96         9.48 o
   1   8   1        175.94        175.01         7.38 o
   2   8   1         82.04         90.49         6.84 o
   3   8   1        112.35         98.14         9.69 o
   4   8   1        688.12        690.70        15.63 o
   5   8   1          5.09         -2.88         9.34 o
   6   8   1          3.94         -2.40         9.94 o
   7   8   1         34.57         27.72         9.19 o
   8   8   1        241.31        252.97        14.96 o
  -8   9   1         43.80         30.30        13.76 o
  -7   9   1        196.43        187.16        14.31 o
  -6   9   1         30.12         24.12        11.52 o
  -5   9   1         57.39         62.31        10.92 o
  -4   9   1        251.87        263.56        12.97 o
  -3   9   1          0.12          4.78         7.90 o
  -2   9   1         67.90         67.58         8.71 o
  -1   9   1        189.53        179.48         9.38 o
   0   9   1         66.11         78.98         6.78 o
   1   9   1          5.54          5.03         6.38 o
   2   9   1        675.05        684.17        16.77 o
   3   9   1        242.59        242.49        11.80 o
   4   9   1         12.42          9.85         9.73 o
   5   9   1        180.85        166.16        11.73 o
   6   9   1         93.18         95.09        12.18 o
   7   9   1          0.01          5.33        13.39 o
   8   9   1          2.28         -5.98        22.34 o
  -7  10   1         57.90         52.04        18.59 o
  -6  10   1         17.59         13.09        13.34 o
  -5  10   1        152.71        137.57        12.94 o
  -4  10   1        384.03        379.76        15.01 o
  -3  10   1        842.24        879.27        15.70 o
  -2  10   1        193.83        198.12        10.76 o
  -1  10   1         78.56         81.38         8.27 o
   0  10   1          0.17         -0.62         7.69 o
   1  10   1        677.19        692.61        12.58 o
   2  10   1        218.64        210.56        10.50 o
   3  10   1         13.26         20.64        10.06 o
   4  10   1        133.65        127.43        12.82 o
   5  10   1        203.24        198.37        13.93 o
   6  10   1         74.13         64.58        14.78 o
   7  10   1        312.10        328.76        20.12 o
  -5  11   1          9.33          8.94        13.85 o
  -4  11   1          1.19         -1.59        13.01 o
  -3  11   1        129.93        137.01        12.71 o
  -2  11   1         10.29         10.87        10.14 o
  -1  11   1        542.75        590.26        13.17 o
   0  11   1         30.12         26.53         9.84 o
   1  11   1         13.76         11.27         9.95 o
   2  11   1          3.18         -3.15        11.19 o
   3  11   1         28.98         28.02        11.86 o
   4  11   1        116.92        104.51        13.60 o
   5  11   1         24.19         38.84        14.11 o
  -4  12   1         47.22         31.97        27.15 o
  -3  12   1         77.41         74.16        15.27 o
  -2  12   1        109.40        124.08        11.75 o
  -1  12   1          0.68         -6.35        11.33 o
   0  12   1        131.72        131.98        12.83 o
   1  12   1         16.81         16.79        12.50 o
   2  12   1        106.36        100.13        14.46 o
   3  12   1          1.09          6.65        17.25 o
 -10   0   2        351.23        333.41        23.24 o
  -8   0   2        135.26        140.72        16.84 o
  -6   0   2       1143.42       1083.73        17.96 o
  -4   0   2      11945.01      12417.73        99.59 o
  -2   0   2       2064.45       1907.36        13.64 o
   0   0   2       4509.50       4304.50        24.03 o
   2   0   2       2275.99       2217.87        35.23 o
   4   0   2       3180.52       3268.91        30.28 o
   6   0   2       1228.98       1180.02        18.75 o
   8   0   2        473.78        498.83        15.35 o
  10   0   2        505.78        515.58        28.18 o
 -11   1   2         32.94         22.96        14.92 o
 -10   1   2        217.92        189.64        15.99 o
  -9   1   2         35.82         31.09        12.61 o
  -8   1   2          0.56          0.82         6.83 o
  -7   1   2         56.90         72.32         6.19 o
  -6   1   2        262.86        324.07         7.01 o
  -5   1   2        147.63        176.67         4.01 o
  -4   1   2       2294.38       2312.19        14.00 o
  -3   1   2       4915.58       5050.17        26.75 o
  -2   1   2       1447.81       1474.81         8.32 o
  -1   1   2        177.77        193.27         2.64 o
   0   1   2       5347.11       5143.96        27.18 o
   1   1   2        142.47        137.78         2.90 o
   2   1   2        224.07        238.21         4.17 o
   3   1   2       1288.19       1435.05         8.51 o
   4   1   2          9.71          9.73         3.57 o
   5   1   2          7.55         -0.30         4.02 o
   6   1   2       1745.14       1757.83        26.78 o
   7   1   2        772.90        733.40        11.89 o
   8   1   2        167.92        152.04        10.20 o
   9   1   2          0.92         -3.65         9.25 o
  10   1   2        734.89        715.42        21.75 o
  11   1   2         21.19         11.77        16.27 o
 -11   2   2         73.90         64.15        17.89 o
 -10   2   2          0.65         -4.65        12.08 o
  -9   2   2        592.51        538.20        18.57 o
  -8   2   2          3.72          0.16         6.98 o
  -7   2   2        278.42        212.69         7.13 o
  -6   2   2        193.91        165.00         5.84 o
  -5   2   2       1602.76       1745.20        12.71 o
  -4   2   2         34.44         48.00         2.68 o
  -3   2   2        413.63        416.24         4.95 o
  -2   2   2        373.51        398.93         4.56 o
  -1   2   2       6287.59       6272.00        23.05 o
   0   2   2        325.06        356.63         4.91 o
   1   2   2       1463.17       1372.23         6.95 o
   2   2   2         22.11         20.12         2.70 o
   3   2   2        170.45        178.56         4.62 o
   4   2   2          8.79          1.26         3.99 o
   5   2   2       2245.36       2195.37        23.17 o
   6   2   2         26.52         34.30         6.22 o
   7   2   2        314.20        288.79         9.32 o
   8   2   2         44.29         44.67         8.93 o
   9   2   2        326.89        328.02        12.80 o
  10   2   2         63.81         52.16        16.62 o
  11   2   2          1.06         -2.42        16.65 o
 -11   3   2         91.25         63.17        18.09 o
 -10   3   2         33.54         39.45        14.61 o
  -9   3   2          8.30          2.63         9.04 o
  -8   3   2         28.90         27.05         7.55 o
  -7   3   2         90.25        100.11         7.13 o
  -6   3   2         24.27         17.50         5.71 o
  -5   3   2       1569.68       1495.09        11.68 o
  -4   3   2        284.80        261.58         4.73 o
  -3   3   2          1.71          7.88         3.17 o
  -2   3   2          0.86          2.40         2.14 o
  -1   3   2       4276.12       4193.63        17.66 o
   0   3   2        199.89        260.75         4.49 o
   1   3   2       2198.51       2236.71        10.36 o
   2   3   2        671.84        727.91         5.97 o
   3   3   2       4034.62       3918.66        20.34 o
   4   3   2        910.40        963.36         9.37 o
   5   3   2         60.62         61.36         5.71 o
   6   3   2        321.83        313.99         7.47 o
   7   3   2        216.85        206.45        10.24 o
   8   3   2        324.31        307.13        12.20 o
   9   3   2        427.49        448.64        16.42 o
  10   3   2         81.31         78.50        13.77 o
  11   3   2          0.57          2.61        23.85 o
 -11   4   2         78.51         82.56        19.59 o
 -10   4   2         35.83         52.18        12.00 o
  -9   4   2        116.60        117.61        11.46 o
  -8   4   2       1621.42       1662.32        31.20 o
  -7   4   2          8.24          5.67         6.65 o
  -6   4   2         56.70         45.07         6.39 o
  -5   4   2         88.17        106.40         5.28 o
  -4   4   2        413.98        508.82         6.84 o
  -3   4   2        718.75        722.74         6.35 o
  -2   4   2       1522.13       1465.05         8.88 o
  -1   4   2         67.94         64.78         3.36 o
   0   4   2          4.09          4.62         3.22 o
   1   4   2       1865.77       1871.27        12.18 o
   2   4   2       3272.43       3200.99        19.87 o
   3   4   2        778.43        871.94         7.44 o
   4   4   2         17.14          4.34         5.13 o
   5   4   2         67.98         64.16         5.84 o
   6   4   2          1.93          1.44         6.32 o
   7   4   2         36.19         29.21         9.26 o
   8   4   2        172.19        170.90        10.89 o
   9   4   2          5.72          4.21        10.19 o
  10   4   2          7.04         14.57        12.42 o
 -10   5   2         76.58         76.00        13.19 o
  -9   5   2        408.04        419.58        15.19 o
  -8   5   2          9.32          6.47         8.08 o
  -7   5   2         29.52         21.24         6.76 o
  -6   5   2          9.73         16.99         6.34 o
  -5   5   2         15.75          6.69         5.98 o
  -4   5   2        146.29        107.86         5.31 o
  -3   5   2         56.12         47.62         3.50 o
  -2   5   2        766.04        800.06         9.75 o
  -1   5   2          8.32         10.62         3.38 o
   0   5   2        275.34        227.76         4.82 o
   1   5   2        353.17        317.69         5.19 o
   2   5   2        746.42        702.01         7.11 o
   3   5   2        281.86        340.44         6.14 o
   4   5   2        133.81        135.79         6.83 o
   5   5   2        280.73        271.66         8.19 o
   6   5   2        132.38        124.01         7.52 o
   7   5   2         10.67          7.69         9.19 o
   8   5   2         13.62         10.86        10.27 o
   9   5   2          4.43          4.26        10.99 o
  10   5   2        263.59        268.99        13.78 o
 -10   6   2        230.22        248.17        15.47 o
  -9   6   2        119.93        118.74        12.99 o
  -8   6   2        204.27        230.24        10.32 o
  -7   6   2        130.44        136.14         8.35 o
  -6   6   2        357.62        363.49         9.62 o
  -5   6   2        945.64        908.62        12.51 o
  -4   6   2         10.22          7.68         4.86 o
  -3   6   2          5.02          0.03         5.09 o
  -2   6   2        164.54        162.69         5.86 o
  -1   6   2        295.50        318.24         6.75 o
   0   6   2       1199.78       1289.45        12.28 o
   1   6   2        570.69        539.31         8.17 o
   2   6   2         60.57         61.01         5.44 o
   3   6   2        292.87        320.66         8.39 o
   4   6   2        157.64        151.93         8.65 o
   5   6   2          4.00          0.52         6.75 o
   6   6   2         22.38         12.59         7.13 o
   7   6   2        250.08        245.07        12.52 o
   8   6   2        131.32        135.26        12.08 o
   9   6   2         41.73         39.57        12.48 o
  10   6   2         12.89         14.16        24.68 o
 -10   7   2          4.51         12.86        24.34 o
  -9   7   2        127.71        128.18        14.43 o
  -8   7   2        452.48        476.30        22.85 o
  -7   7   2         53.88         44.29         8.80 o
  -6   7   2          0.21         -0.78         7.48 o
  -5   7   2        198.22        189.37         9.37 o
  -4   7   2         21.60         17.69         6.61 o
  -3   7   2         38.06         36.51         7.02 o
  -2   7   2         61.72         50.57         7.02 o
  -1   7   2       1395.20       1336.07        15.07 o
   0   7   2        401.71        380.08         7.44 o
   1   7   2         52.75         44.48         6.07 o
   2   7   2        975.40        992.53        11.36 o
   3   7   2          2.25          2.04         8.20 o
   4   7   2         42.73         42.33         9.14 o
   5   7   2          8.17          7.09         7.96 o
   6   7   2         40.72         37.56         8.60 o
   7   7   2         43.78         32.97         8.98 o
   8   7   2         27.53         23.02        11.47 o
   9   7   2         98.74        110.85        15.43 o
  -9   8   2        463.55        468.39        63.04 o
  -8   8   2         32.92         25.94         9.95 o
  -7   8   2        197.87        179.07        10.47 o
  -6   8   2          0.20          0.72         8.05 o
  -5   8   2       2141.90       2119.49        37.77 o
  -4   8   2        247.73        256.93         9.83 o
  -3   8   2        704.62        726.44        12.68 o
  -2   8   2         59.40         64.05         8.03 o
  -1   8   2          7.28          4.65         6.03 o
   0   8   2         45.44         55.97         5.99 o
   1   8   2        191.49        195.12         7.54 o
   2   8   2         40.26         30.10         6.26 o
   3   8   2         90.61         82.28         9.63 o
   4   8   2         47.62         35.05         9.07 o
   5   8   2        384.57        384.50        14.01 o
   6   8   2          6.42          7.23        10.22 o
   7   8   2         53.78         48.32        10.62 o
   8   8   2          0.00         -4.71        13.57 o
  -8   9   2         46.92         55.99        14.60 o
  -7   9   2        178.45        165.87        13.57 o
  -6   9   2          0.28         -2.53        11.17 o
  -5   9   2        206.71        191.20        13.11 o
  -4   9   2          4.73          8.83         9.55 o
  -3   9   2          9.67          8.14         7.72 o
  -2   9   2        176.27        181.20         9.34 o
  -1   9   2        684.42        650.31        12.94 o
   0   9   2         10.59          9.41         6.00 o
   1   9   2        100.51        105.92         7.46 o
   2   9   2         55.16         49.11         8.02 o
   3   9   2          0.83         -1.63         9.70 o
   4   9   2          1.35         -2.54         9.75 o
   5   9   2         19.23         17.84        10.25 o
   6   9   2        306.56        305.54        14.46 o
   7   9   2         72.44         69.52        13.85 o
   8   9   2        270.85        253.11        34.03 o
  -7  10   2          1.21          6.01        18.55 o
  -6  10   2        279.32        283.99        15.57 o
  -5  10   2        320.49        296.34        14.69 o
  -4  10   2        151.17        155.44        13.21 o
  -3  10   2        604.00        613.00        14.31 o
  -2  10   2          8.75         10.26         8.42 o
  -1  10   2         69.67         81.73         8.22 o
   0  10   2         11.54         10.92         7.58 o
   1  10   2         43.86         46.64         8.10 o
   2  10   2         93.82         98.97        11.34 o
   3  10   2         40.55         43.16        11.41 o
   4  10   2        177.53        190.50        12.78 o
   5  10   2          1.85         -7.19        11.98 o
   6  10   2         30.18         36.17        12.98 o
   7  10   2          0.33          6.53        25.57 o
  -5  11   2         14.23         19.61        14.05 o
  -4  11   2         11.87         17.65        12.29 o
  -3  11   2        117.24        123.56        13.53 o
  -2  11   2         21.13         14.01         9.89 o
  -1  11   2         68.45         70.41         9.87 o
   0  11   2        431.69        450.76        13.87 o
   1  11   2          0.11         -0.44        10.14 o
   2  11   2        284.40        292.44        14.41 o
   3  11   2        286.05        291.16        14.65 o
   4  11   2          9.86         11.41        12.12 o
   5  11   2         30.09         21.15        13.93 o
  -3  12   2         48.12         49.99        15.28 o
  -2  12   2        142.10        140.45        12.21 o
  -1  12   2        139.38        132.09        13.97 o
   0  12   2         11.30          6.84        11.73 o
   1  12   2        164.61        168.44        13.45 o
   2  12   2         67.93         82.43        14.06 o
   3  12   2        341.51        330.47        21.15 o
 -11   0   3          0.79         -4.12        18.90 o
  -9   0   3       1037.84        962.64        33.62 o
  -7   0   3        133.47        122.49        19.28 o
  -5   0   3        477.31        395.50         8.00 o
  -3   0   3         14.57         20.42         3.60 o
  -1   0   3         12.60         16.84         4.60 o
   1   0   3       3817.09       3705.38        24.15 o
   3   0   3        356.00        429.04         6.45 o
   5   0   3          8.96         12.88         7.86 o
   7   0   3         31.37         39.92        10.28 o
   9   0   3       1248.50       1225.56        34.44 o
  11   0   3          3.43         -2.61        25.16 o
 -11   1   3         86.19         76.70        16.15 o
 -10   1   3        111.30        109.04        13.69 o
  -9   1   3         11.97          5.22         9.16 o
  -8   1   3         48.79         38.63         7.51 o
  -7   1   3        291.39        279.40         7.74 o
  -6   1   3          1.12          0.94         4.37 o
  -5   1   3        302.06        282.12         4.54 o
  -4   1   3       1789.95       1910.48         9.98 o
  -3   1   3       1470.80       1501.21        10.18 o
  -2   1   3        133.71        129.56         3.44 o
  -1   1   3       3270.97       3262.96        11.64 o
   0   1   3       5272.42       5186.89        20.69 o
   1   1   3         67.23         74.83         2.61 o
   2   1   3         11.57          6.90         3.00 o
   3   1   3       2206.31       2357.05        12.41 o
   4   1   3         31.61         42.90         3.92 o
   5   1   3        345.49        327.74         8.08 o
   6   1   3        630.02        634.07        11.01 o
   7   1   3       2731.22       2747.09        20.80 o
   8   1   3         93.46         79.83         8.33 o
   9   1   3          0.78          3.18         9.84 o
  10   1   3        210.94        190.28        16.13 o
  11   1   3        204.42        187.54        21.29 o
 -11   2   3          0.48          8.12        14.19 o
 -10   2   3         50.17         42.36        13.39 o
  -9   2   3        451.32        398.12        21.77 o
  -8   2   3        608.78        602.80        11.64 o
  -7   2   3        436.82        506.60         9.40 o
  -6   2   3        961.54        904.76        11.22 o
  -5   2   3         63.97         63.24         4.44 o
  -4   2   3         20.27         36.16         3.75 o
  -3   2   3        132.60        160.21         4.02 o
  -2   2   3        872.82        852.03         6.08 o
  -1   2   3       6789.57       6905.50        34.34 o
   0   2   3       6123.02       6259.16        28.16 o
   1   2   3         71.92         74.48         3.42 o
   2   2   3         27.03         35.82         3.46 o
   3   2   3       1627.20       1801.57        10.59 o
   4   2   3        976.94        894.88         8.78 o
   5   2   3         34.36         43.49         5.10 o
   6   2   3         20.60         15.08         6.53 o
   7   2   3        202.90        190.86         8.52 o
   8   2   3        363.50        383.42        12.78 o
   9   2   3          0.21          2.51         9.74 o
  10   2   3         51.03         53.45        13.06 o
  11   2   3          1.82         -5.19        18.52 o
 -11   3   3         65.49         57.22        16.81 o
 -10   3   3        695.27        684.88        21.85 o
  -9   3   3         75.37         70.54         8.78 o
  -8   3   3         19.45         21.77         7.11 o
  -7   3   3         55.92         34.17         5.70 o
  -6   3   3        582.32        652.53         8.84 o
  -5   3   3        190.64        167.40         5.00 o
  -4   3   3        332.91        404.63         5.82 o
  -3   3   3        139.36        128.63         4.01 o
  -2   3   3        307.22        334.80         3.66 o
  -1   3   3       6152.59       6496.71        19.99 o
   0   3   3       2813.90       3004.15        14.78 o
   1   3   3        127.98        135.66         3.51 o
   2   3   3        357.74        445.57         4.79 o
   3   3   3         48.37         28.17         3.04 o
   4   3   3       3109.75       3119.46        14.64 o
   5   3   3         18.88         13.03         5.49 o
   6   3   3        120.97        121.10         7.85 o
   7   3   3         98.75         86.44         9.50 o
   8   3   3          0.43         -1.17         8.28 o
   9   3   3        431.19        447.48        14.76 o
  10   3   3        153.29        169.64        14.15 o
 -11   4   3        198.47        242.47        19.52 o
 -10   4   3          0.61          4.24        14.50 o
  -9   4   3         11.95         10.18         8.31 o
  -8   4   3         12.92         11.10         6.87 o
  -7   4   3         11.62         16.59         6.66 o
  -6   4   3         31.71         37.32         5.74 o
  -5   4   3        680.40        649.22         7.48 o
  -4   4   3       1040.32       1052.92         9.25 o
  -3   4   3         24.73         20.69         3.33 o
  -2   4   3         87.61        126.22         3.10 o
  -1   4   3        759.45        777.65         6.60 o
   0   4   3        471.02        547.07         5.47 o
   1   4   3        895.16        866.13         7.64 o
   2   4   3        132.96        132.83         4.21 o
   3   4   3         14.76          8.22         3.63 o
   4   4   3         97.62         99.47         6.11 o
   5   4   3        929.93        936.77        10.09 o
   6   4   3        185.73        187.13         9.09 o
   7   4   3         67.54         58.13         7.92 o
   8   4   3         10.10          3.20         8.68 o
   9   4   3         20.62         22.82         9.80 o
  10   4   3         12.17          8.67        11.61 o
 -10   5   3         36.82         28.30        11.86 o
  -9   5   3          5.18          4.56         8.47 o
  -8   5   3         65.12         66.43         7.88 o
  -7   5   3        165.05        169.56         8.01 o
  -6   5   3          0.43         -3.93         6.12 o
  -5   5   3         44.52         33.20         5.28 o
  -4   5   3        211.41        205.59         5.33 o
  -3   5   3         84.83         62.74         4.02 o
  -2   5   3       2366.65       2420.78        25.58 o
  -1   5   3       4824.67       5027.26        17.53 o
   0   5   3         70.13         47.73         4.19 o
   1   5   3        933.76        914.37         6.84 o
   2   5   3        108.95        124.33         4.54 o
   3   5   3       1933.28       1949.84        19.92 o
   4   5   3         87.05        101.75         6.66 o
   5   5   3        730.59        714.20        10.75 o
   6   5   3        106.46         99.29         7.21 o
   7   5   3          0.12          0.74         7.91 o
   8   5   3          0.00         -1.32         8.34 o
   9   5   3          8.72          4.36        10.35 o
  10   5   3        129.26        141.83        13.45 o
 -10   6   3          4.77          5.10        13.95 o
  -9   6   3        108.03         92.60        12.58 o
  -8   6   3        741.86        742.20        25.03 o
  -7   6   3          0.21          2.15         7.31 o
  -6   6   3         66.08         48.14         7.24 o
  -5   6   3        966.35        940.96        14.70 o
  -4   6   3        253.41        237.89         6.70 o
  -3   6   3         65.14         71.02         5.75 o
  -2   6   3         47.51         36.74         4.34 o
  -1   6   3       2894.88       2856.75        15.99 o
   0   6   3         26.27         13.77         5.29 o
   1   6   3          6.12         15.01         5.13 o
   2   6   3        107.96        108.67         6.02 o
   3   6   3          1.14          0.34         6.43 o
   4   6   3        106.51        107.66         7.28 o
   5   6   3        565.46        571.44        10.57 o
   6   6   3          1.34          2.41         7.45 o
   7   6   3        110.51        114.28        10.92 o
   8   6   3         10.01          3.85        11.00 o
   9   6   3        146.76        160.35        14.05 o
 -10   7   3         99.36        103.39        26.12 o
  -9   7   3         44.62         37.86        12.80 o
  -8   7   3         15.80         12.40         9.66 o
  -7   7   3        148.81        145.59         9.92 o
  -6   7   3        388.25        390.70        11.97 o
  -5   7   3        142.67        150.30         8.93 o
  -4   7   3        622.34        624.22        12.13 o
  -3   7   3        151.45        168.02         8.54 o
  -2   7   3        394.56        388.04        10.07 o
  -1   7   3          1.10          2.25         5.39 o
   0   7   3         98.56         85.43         5.95 o
   1   7   3        661.98        627.31         9.71 o
   2   7   3        154.73        138.55         6.87 o
   3   7   3         68.50         71.19         8.65 o
   4   7   3         32.53         32.16         9.02 o
   5   7   3         28.17         25.05         8.95 o
   6   7   3          1.78          3.22         8.22 o
   7   7   3         12.15         13.37        10.72 o
   8   7   3        274.75        290.62        15.04 o
   9   7   3         22.03         20.12        18.16 o
  -9   8   3         16.63         13.98        12.23 o
  -8   8   3        616.60        687.64        18.32 o
  -7   8   3         36.76         53.54         9.69 o
  -6   8   3         87.25         89.46         9.61 o
  -5   8   3          0.42          0.84         9.75 o
  -4   8   3       2108.79       2129.29        26.38 o
  -3   8   3        322.16        309.60         9.97 o
  -2   8   3         65.65         61.39         7.88 o
  -1   8   3         39.67         49.44         7.75 o
   0   8   3         77.30         83.73         6.29 o
   1   8   3          0.55          2.29         6.33 o
   2   8   3         80.42         72.83         6.62 o
   3   8   3          3.54          7.53         8.17 o
   4   8   3         26.20         26.87         9.56 o
   5   8   3         44.08         40.04        10.25 o
   6   8   3        196.67        214.37        12.29 o
   7   8   3         12.75         10.36        12.02 o
   8   8   3         80.49         80.07        15.86 o
  -8   9   3        115.67        126.88        15.73 o
  -7   9   3         36.23         43.59        11.89 o
  -6   9   3        365.85        393.45        21.22 o
  -5   9   3         82.08         81.21        10.97 o
  -4   9   3        284.21        258.22        11.01 o
  -3   9   3        180.56        171.77         9.38 o
  -2   9   3         43.70         40.92         8.22 o
  -1   9   3         42.65         38.65         8.10 o
   0   9   3         11.95         15.31         5.98 o
   1   9   3        100.39        112.93         7.59 o
   2   9   3        197.33        199.45        11.52 o
   3   9   3        171.62        177.81        11.73 o
   4   9   3         40.94         42.35         9.96 o
   5   9   3        154.48        158.86        12.03 o
   6   9   3          0.36          5.75        11.71 o
   7   9   3        361.73        358.94        16.22 o
  -7  10   3         53.66         54.41        14.46 o
  -6  10   3        185.02        202.73        14.42 o
  -5  10   3         87.00         70.69        13.03 o
  -4  10   3        114.94        110.38        12.41 o
  -3  10   3          0.05         -0.39         8.82 o
  -2  10   3        250.99        232.12        10.82 o
  -1  10   3         78.12         80.51         8.31 o
   0  10   3        620.05        613.96        12.43 o
   1  10   3          0.32          2.24         6.77 o
   2  10   3        267.67        264.14        12.98 o
   3  10   3        215.28        208.85        12.88 o
   4  10   3         10.03         15.48        11.67 o
   5  10   3        240.20        263.03        14.24 o
   6  10   3         29.23         31.59        13.92 o
  -5  11   3         68.62         52.82        15.40 o
  -4  11   3         34.83         39.30        12.96 o
  -3  11   3         40.83         51.21        10.70 o
  -2  11   3         25.87         24.86        10.07 o
  -1  11   3        142.82        139.38        10.03 o
   0  11   3         81.71         88.67         9.91 o
   1  11   3        328.36        339.74        13.27 o
   2  11   3        131.14        128.58        12.53 o
   3  11   3        443.89        445.02        16.01 o
   4  11   3        438.18        416.32        17.11 o
   5  11   3          1.59          1.37        28.73 o
  -3  12   3        137.18        137.08        19.67 o
  -2  12   3          0.18         -1.95        10.63 o
  -1  12   3         91.31         88.50        11.84 o
   0  12   3         54.01         41.38        12.88 o
   1  12   3        121.32        116.14        16.12 o
   2  12   3          0.77         14.89        14.14 o
   3  12   3        115.26        113.62        22.14 o
 -10   0   4        810.69        784.79        38.67 o
  -8   0   4         80.13         78.05        11.51 o
  -6   0   4        336.21        370.36         8.77 o
  -2   0   4       4675.15       4671.80        34.38 o
   0   0   4       6663.54       6368.89        42.31 o
   2   0   4        471.98        487.14        10.41 o
   4   0   4        265.04        186.82        10.45 o
   6   0   4         97.81         99.82        10.80 o
   8   0   4          9.50          8.10        10.36 o
  10   0   4        278.89        259.64        25.85 o
 -11   1   4          6.86          5.29        14.92 o
 -10   1   4        331.45        344.75        14.82 o
  -9   1   4          6.18          0.65         8.55 o
  -8   1   4          1.72         -2.07         7.54 o
  -7   1   4         85.38         71.50         6.25 o
  -6   1   4        991.31        931.19        13.87 o
  -5   1   4        748.91        715.92         9.07 o
  -4   1   4         30.77         30.18         2.77 o
  -3   1   4          1.84          1.76         2.28 o
  -2   1   4        242.56        295.11         4.06 o
  -1   1   4        480.20        511.02         5.00 o
   0   1   4          0.74          2.03         3.72 o
   1   1   4       1086.63       1137.23         6.30 o
   2   1   4       1007.56       1218.67         8.59 o
   3   1   4        617.35        637.52         6.85 o
   4   1   4       1185.83       1285.20        10.56 o
   5   1   4        214.08        173.15         7.18 o
   6   1   4       2685.74       2574.19        19.33 o
   7   1   4         10.75          7.68         7.02 o
   8   1   4        463.14        453.42        11.55 o
   9   1   4          0.00         -1.01        10.06 o
  10   1   4          3.31         -5.84        17.42 o
  11   1   4        212.11        141.47        32.31 o
 -11   2   4         42.32         33.82        14.55 o
 -10   2   4        196.41        177.63        12.45 o
  -9   2   4          5.94          6.36         8.13 o
  -8   2   4        651.05        607.26        15.46 o
  -7   2   4        154.51        167.96         7.16 o
  -6   2   4        431.67        440.88         7.24 o
  -5   2   4         18.91         22.61         4.41 o
  -4   2   4         25.17         25.76         3.76 o
  -3   2   4        373.17        357.85         5.14 o
  -2   2   4       1158.50       1115.71         7.02 o
  -1   2   4        218.11        260.28         4.24 o
   0   2   4        386.62        421.16         4.73 o
   1   2   4         28.58         34.40         3.68 o
   2   2   4         75.70        113.48         3.93 o
   3   2   4        693.95        644.89         6.36 o
   4   2   4          3.28          3.90         4.22 o
   5   2   4          0.64          0.65         5.77 o
   6   2   4        738.97        804.55        12.15 o
   7   2   4        171.54        148.75         8.28 o
   8   2   4         11.52         14.97         9.41 o
   9   2   4        255.24        264.83        13.03 o
  10   2   4         12.91          7.67        11.64 o
 -11   3   4         83.03         88.01        17.04 o
 -10   3   4          0.17         -0.73        10.18 o
  -9   3   4        199.95        221.65        11.76 o
  -8   3   4         49.13         67.41         6.55 o
  -7   3   4        540.40        522.84         8.92 o
  -6   3   4         12.15         15.29         4.73 o
  -5   3   4       1094.07       1133.30         9.64 o
  -4   3   4         89.86         62.34         4.30 o
  -3   3   4         17.88         23.90         3.64 o
  -2   3   4       2080.20       2290.27        11.09 o
  -1   3   4         55.76         61.66         3.18 o
   0   3   4         40.47         35.47         3.28 o
   1   3   4        362.12        391.78         5.67 o
   2   3   4        163.11        180.06         4.01 o
   3   3   4        365.28        300.09         5.77 o
   4   3   4        149.36        171.27         5.80 o
   5   3   4       1498.54       1515.29        13.00 o
   6   3   4        188.69        174.57         7.74 o
   7   3   4        689.24        714.49        13.34 o
   8   3   4         42.66         34.20         8.71 o
   9   3   4        116.39        128.18        11.03 o
  10   3   4          7.41          3.78        11.60 o
 -11   4   4        173.44        170.60        18.03 o
 -10   4   4          4.81         10.18        10.85 o
  -9   4   4        179.48        181.71        10.15 o
  -8   4   4        165.91        161.01         8.43 o
  -7   4   4         75.44         71.92         6.40 o
  -6   4   4          4.31          1.24         4.78 o
  -5   4   4        450.26        450.57         6.89 o
  -4   4   4        642.46        663.71         7.19 o
  -3   4   4        170.17        129.55         4.50 o
  -2   4   4       2021.54       2237.49        11.18 o
  -1   4   4        758.70        736.97         6.48 o
   0   4   4       1237.61       1220.17         7.19 o
   1   4   4        434.16        419.63         5.16 o
   2   4   4        204.73        193.98         4.85 o
   3   4   4          0.14          3.00         4.58 o
   4   4   4         58.84         65.83         6.06 o
   5   4   4       1040.30       1052.79        12.17 o
   6   4   4        101.80         93.67         7.48 o
   7   4   4         68.81         55.80         8.45 o
   8   4   4         14.31         16.73         8.50 o
   9   4   4        206.08        237.82        13.75 o
  10   4   4          0.06          0.26        14.32 o
 -10   5   4        605.13        653.74        23.47 o
  -9   5   4         27.60         25.13         9.09 o
  -8   5   4          9.83          2.38         7.25 o
  -7   5   4         58.73         52.81         7.08 o
  -6   5   4       1049.13        991.28        12.94 o
  -5   5   4        893.26        882.12        11.59 o
  -4   5   4        360.26        331.29         6.15 o
  -3   5   4        793.51        797.67         7.37 o
  -2   5   4       5076.30       5160.22        37.70 o
  -1   5   4        781.57        865.48         7.94 o
   0   5   4       2090.56       2113.52        12.41 o
   1   5   4        669.74        676.90         6.43 o
   2   5   4         41.04         57.80         4.48 o
   3   5   4          0.02          0.00         5.35 o
   4   5   4        777.28        797.84         9.58 o
   5   5   4        334.64        313.40         7.68 o
   6   5   4         73.57         74.00         8.14 o
   7   5   4        165.43        171.32        10.03 o
   8   5   4        395.20        407.56        13.00 o
   9   5   4         90.93         97.55        12.89 o
  10   5   4         31.12         48.46        32.17 o
 -10   6   4         15.69          4.36        12.43 o
  -9   6   4         84.40         80.46         9.41 o
  -8   6   4         33.63         31.04         7.74 o
  -7   6   4         55.95         54.38         7.44 o
  -6   6   4          2.17         -0.43         6.48 o
  -5   6   4         25.12         21.42         5.72 o
  -4   6   4       1573.96       1566.06        15.93 o
  -3   6   4         35.13         26.21         5.54 o
  -2   6   4        557.79        554.98         8.71 o
  -1   6   4          1.81          4.52         4.34 o
   0   6   4        848.24        846.26         8.59 o
   1   6   4          3.20          4.68         4.79 o
   2   6   4        801.06        716.22        12.72 o
   3   6   4         11.24         10.82         6.81 o
   4   6   4          3.31          2.40         6.68 o
   5   6   4          1.10          2.11         6.35 o
   6   6   4        116.87        123.93         7.99 o
   7   6   4         13.43         13.99         9.57 o
   8   6   4         66.79         63.05        12.53 o
   9   6   4         60.17         50.78        16.03 o
 -10   7   4         20.82         29.35        23.17 o
  -9   7   4        420.72        457.60        17.33 o
  -8   7   4          4.24         -7.33         9.02 o
  -7   7   4        120.27        111.01         9.66 o
  -6   7   4        206.60        199.15        10.51 o
  -5   7   4        268.11        253.98         8.77 o
  -4   7   4        701.01        691.16        12.79 o
  -3   7   4       1096.03       1107.15        14.52 o
  -2   7   4        719.27        699.52        12.31 o
  -1   7   4        639.15        653.18         9.81 o
   0   7   4        467.92        443.88         8.16 o
   1   7   4        732.95        716.79        10.34 o
   2   7   4        619.49        637.78         9.94 o
   3   7   4        713.93        647.48        14.07 o
   4   7   4        104.06        103.79         9.63 o
   5   7   4        467.60        501.64        13.80 o
   6   7   4        374.98        352.60        11.57 o
   7   7   4         97.80         97.53        12.03 o
   8   7   4          1.48          3.54        12.41 o
  -9   8   4        282.11        297.69        15.37 o
  -8   8   4         23.66         30.47         9.79 o
  -7   8   4        103.12        118.69        10.47 o
  -6   8   4         97.77         93.10        11.73 o
  -5   8   4         84.55         90.67        10.83 o
  -4   8   4        150.94        147.04         9.27 o
  -3   8   4        225.34        226.66         9.60 o
  -2   8   4        112.27        103.78         8.56 o
  -1   8   4       1086.02       1070.19        15.30 o
   0   8   4        240.80        238.12         7.55 o
   1   8   4         75.75         74.20         6.67 o
   2   8   4        138.78        143.40         8.51 o
   3   8   4         78.68         79.66         9.93 o
   4   8   4         97.26         79.31        10.24 o
   5   8   4        313.48        299.75        13.03 o
   6   8   4         10.22         11.85        10.69 o
   7   8   4         49.40         49.34        16.38 o
   8   8   4          0.07          3.78        25.78 o
  -8   9   4          2.89          0.65        13.83 o
  -7   9   4        206.16        218.18        14.60 o
  -6   9   4        200.93        208.27        12.90 o
  -5   9   4         29.35         27.77        10.23 o
  -4   9   4        324.96        332.63        11.79 o
  -3   9   4        260.39        252.99        10.09 o
  -2   9   4         58.98         44.71         8.60 o
  -1   9   4         49.36         36.32         7.32 o
   0   9   4        139.99        132.24         8.27 o
   1   9   4        251.00        272.84         8.89 o
   2   9   4        266.97        271.12        10.32 o
   3   9   4        615.31        627.77        16.13 o
   4   9   4        391.51        396.99        14.20 o
   5   9   4        124.62        127.85        12.13 o
   6   9   4         45.61         35.31        12.17 o
  -7  10   4         93.70        117.21        28.39 o
  -6  10   4         42.28         38.13        13.69 o
  -5  10   4         80.97         64.42        12.97 o
  -4  10   4        255.82        262.25        12.12 o
  -3  10   4         59.31         65.84         9.79 o
  -2  10   4        223.04        223.45        10.91 o
  -1  10   4         13.31         13.39         8.12 o
   0  10   4        154.45        156.38         9.36 o
   1  10   4         89.51         78.49         8.82 o
   2  10   4         32.99         34.99        10.81 o
   3  10   4          1.14          4.59        10.75 o
   4  10   4         57.10         54.42        12.81 o
   5  10   4          4.85          3.28        12.97 o
   6  10   4        138.25        139.62        29.63 o
  -5  11   4         44.64         50.10        14.81 o
  -4  11   4         13.94         15.87        11.88 o
  -3  11   4         58.54         51.69        10.79 o
  -2  11   4        169.40        176.26        10.24 o
  -1  11   4        124.90        115.97        10.21 o
   0  11   4        216.70        228.96        10.85 o
   1  11   4         35.04         34.25        12.52 o
   2  11   4         68.29         61.99        16.23 o
   3  11   4          7.73         -0.13        13.42 o
   4  11   4        298.59        300.69        15.38 o
   5  11   4         16.15         -5.02        26.40 o
  -3  12   4        112.12        121.82        16.56 o
  -2  12   4          0.90         -3.61        10.68 o
  -1  12   4         40.58         54.49        11.40 o
   0  12   4          7.11         11.12        11.88 o
   1  12   4         54.97         60.37        16.32 o
   2  12   4         43.36         46.61        29.01 o
   3  12   4         40.40         28.05        29.15 o
 -11   0   5        429.90        453.73        31.21 o
  -9   0   5        297.67        235.93        21.52 o
  -7   0   5       1154.45       1126.87        20.39 o
  -5   0   5        938.29       1005.87        13.22 o
  -3   0   5        185.09        179.86         4.85 o
  -1   0   5       2349.64       2411.18        17.94 o
   1   0   5          2.65          5.03         2.75 o
   3   0   5       3345.19       3641.24        37.94 o
   5   0   5         60.23         36.46         7.80 o
   7   0   5        379.38        348.79        12.27 o
   9   0   5        188.25        196.22        13.08 o
 -11   1   5         31.17         21.08        11.91 o
 -10   1   5        249.94        256.22        11.79 o
  -9   1   5       1166.67       1184.20        23.13 o
  -8   1   5         51.24         54.87         7.80 o
  -7   1   5         98.02         93.10         5.82 o
  -6   1   5        131.28        122.19         5.43 o
  -5   1   5        794.79        795.75         7.87 o
  -4   1   5        251.84        251.44         3.93 o
  -3   1   5        722.76        733.46         6.00 o
  -2   1   5       5060.40       5362.86        35.75 o
  -1   1   5        407.92        381.15         7.50 o
   0   1   5       1317.56       1372.02        13.00 o
   1   1   5        226.28        188.09         3.15 o
   2   1   5         55.40         61.21         2.87 o
   3   1   5       2266.59       2637.28        29.80 o
   4   1   5        626.38        657.28         8.24 o
   5   1   5         94.25         94.49         5.90 o
   6   1   5       1246.03       1197.22        12.12 o
   7   1   5         54.13         39.70         6.50 o
   8   1   5        105.86        106.66         7.57 o
   9   1   5         98.46        115.65        11.63 o
  10   1   5         14.20          8.12        18.10 o
 -11   2   5         11.11          4.56        12.61 o
 -10   2   5        634.98        659.20        17.09 o
  -9   2   5         70.13         53.14         9.21 o
  -8   2   5         35.52         36.01         7.72 o
  -7   2   5        105.08        101.96         6.01 o
  -6   2   5         15.30         12.42         4.81 o
  -5   2   5       1658.80       1796.80        12.18 o
  -4   2   5       1070.94       1091.31         8.53 o
  -3   2   5        112.81         78.95         3.89 o
  -2   2   5        443.68        486.51         5.70 o
  -1   2   5        557.36        648.21         5.88 o
   0   2   5       4027.86       4144.99        15.28 o
   1   2   5        593.90        553.43         7.10 o
   2   2   5       1983.24       2076.88        14.75 o
   3   2   5         59.22         86.42         4.16 o
   4   2   5        694.17        726.92         8.29 o
   5   2   5         15.85         12.76         5.45 o
   6   2   5       1054.20       1114.50        11.94 o
   7   2   5        259.67        249.22         8.78 o
   8   2   5        101.86        109.19         9.37 o
   9   2   5         43.15         45.55        11.31 o
  10   2   5        152.92        160.87        16.37 o
 -11   3   5          0.54          0.75        13.56 o
 -10   3   5         80.14         92.24        13.11 o
  -9   3   5          0.04         -2.27         8.33 o
  -8   3   5          3.94          4.98         6.64 o
  -7   3   5          8.37          2.29         6.15 o
  -6   3   5       1696.73       1691.09        16.39 o
  -5   3   5       2682.06       2912.64        24.15 o
  -4   3   5        158.88        125.44         4.82 o
  -3   3   5         39.27         41.84         3.87 o
  -2   3   5       2565.22       2644.95         9.91 o
  -1   3   5       1158.64       1403.02        10.14 o
   0   3   5        632.83        685.65         7.75 o
   1   3   5        660.42        659.67         7.75 o
   2   3   5         91.40         62.34         4.12 o
   3   3   5        613.17        615.22         7.44 o
   4   3   5        856.89        813.55         8.52 o
   5   3   5       1234.22       1309.27        12.45 o
   6   3   5        416.04        429.20         8.86 o
   7   3   5        117.13        120.81         8.12 o
   8   3   5        506.26        513.80        14.20 o
   9   3   5         10.95          9.37        10.65 o
  10   3   5        297.00        333.82        17.77 o
 -11   4   5         15.26         18.18        13.21 o
 -10   4   5          2.88          2.88        11.39 o
  -9   4   5          6.35          3.72         7.39 o
  -8   4   5         33.69         37.40         6.88 o
  -7   4   5        480.13        482.92         9.09 o
  -6   4   5        150.28        135.64         6.22 o
  -5   4   5          4.45          1.29         4.87 o
  -4   4   5         27.61         16.02         4.48 o
  -3   4   5         27.46         17.15         4.13 o
  -2   4   5         83.78         76.40         3.67 o
  -1   4   5          8.09          2.35         3.34 o
   0   4   5        546.26        558.57         7.18 o
   1   4   5        681.70        734.93         8.97 o
   2   4   5         88.06        102.03         4.60 o
   3   4   5        879.52        894.61        11.41 o
   4   4   5         11.58          8.21         4.84 o
   5   4   5        352.39        327.35         7.26 o
   6   4   5         62.55         59.98         6.69 o
   7   4   5         71.85         60.10         8.13 o
   8   4   5          0.36          0.35         9.48 o
   9   4   5        196.94        213.82        15.61 o
  10   4   5        270.68        285.58        41.66 o
 -11   5   5         10.92         18.77        26.26 o
 -10   5   5         36.76         28.47        11.74 o
  -9   5   5        124.57        130.30         9.13 o
  -8   5   5          0.67         -1.95         6.93 o
  -7   5   5         11.11         10.67         6.07 o
  -6   5   5         34.04         42.46         5.59 o
  -5   5   5       3235.76       3150.23        28.37 o
  -4   5   5         22.98         36.67         4.73 o
  -3   5   5         17.12         19.28         4.99 o
  -2   5   5        752.01        803.39         8.00 o
  -1   5   5       2954.23       3028.98        29.37 o
   0   5   5        284.59        262.72         5.90 o
   1   5   5        100.64         96.10         4.49 o
   2   5   5          0.27          1.51         4.45 o
   3   5   5        241.37        223.87         7.17 o
   4   5   5         82.73         83.61         5.97 o
   5   5   5        377.72        355.82         7.54 o
   6   5   5         43.27         27.63         7.56 o
   7   5   5        147.01        131.44         9.07 o
   8   5   5        102.34        102.95        11.52 o
   9   5   5        206.53        237.64        14.40 o
 -10   6   5         14.61         11.87        11.36 o
  -9   6   5          2.88         -3.78         8.27 o
  -8   6   5         33.06         27.26         7.97 o
  -7   6   5         56.70         51.70         7.66 o
  -6   6   5        365.08        363.24         9.33 o
  -5   6   5        743.37        818.79        11.83 o
  -4   6   5        218.70        213.37         7.00 o
  -3   6   5          8.73         12.64         6.04 o
  -2   6   5          0.86          1.47         5.38 o
  -1   6   5        700.21        659.28         8.31 o
   0   6   5        104.93         97.91         5.17 o
   1   6   5          0.39          3.81         4.88 o
   2   6   5          4.59          6.95         5.50 o
   3   6   5         38.34         37.83         6.94 o
   4   6   5          9.26          9.24         7.10 o
   5   6   5          6.82         11.49         6.75 o
   6   6   5         67.57         60.14         8.96 o
   7   6   5         16.23          0.36        10.54 o
   8   6   5         36.02         38.94        15.72 o
   9   6   5        121.20        111.09        28.05 o
 -10   7   5         65.76         57.40        26.12 o
  -9   7   5        133.14        142.57        12.24 o
  -8   7   5        216.25        226.90        11.46 o
  -7   7   5         40.05         30.57         8.74 o
  -6   7   5         26.05         25.24         8.43 o
  -5   7   5         47.13         50.37         7.22 o
  -4   7   5         63.30         57.52         8.03 o
  -3   7   5         10.73         11.57         7.37 o
  -2   7   5        661.04        664.98        12.35 o
  -1   7   5        326.72        306.18         9.65 o
   0   7   5        372.89        379.92         7.92 o
   1   7   5         76.05         61.38         6.43 o
   2   7   5       1150.15       1215.70        17.22 o
   3   7   5         18.55         15.28         8.46 o
   4   7   5          1.53         -0.34         8.73 o
   5   7   5        233.83        230.49        11.65 o
   6   7   5        203.21        218.51        14.54 o
   7   7   5         17.98          9.02        13.69 o
   8   7   5        125.18        146.26        17.97 o
  -9   8   5         19.96         12.11        12.15 o
  -8   8   5          6.81         11.15        10.09 o
  -7   8   5          2.77          2.55         9.35 o
  -6   8   5          8.03          4.22        11.12 o
  -5   8   5          0.36          1.33         7.64 o
  -4   8   5          4.49          3.77         7.83 o
  -3   8   5        177.35        176.00         9.62 o
  -2   8   5        482.47        469.28        11.75 o
  -1   8   5          3.27         -1.67         7.73 o
   0   8   5        101.87        110.20         6.58 o
   1   8   5          4.10          0.94         6.00 o
   2   8   5         45.60         44.92         8.67 o
   3   8   5          8.40          9.40         8.87 o
   4   8   5        624.41        668.56        16.07 o
   5   8   5         30.63         34.67        10.49 o
   6   8   5         22.80         26.39        14.04 o
   7   8   5         54.23         49.63        22.62 o
  -8   9   5        192.57        225.54        14.36 o
  -7   9   5         17.48         17.35        12.47 o
  -6   9   5        248.41        244.90        16.28 o
  -5   9   5         40.16         30.25        11.07 o
  -4   9   5         48.28         40.95         9.62 o
  -3   9   5          1.41         -3.80         7.98 o
  -2   9   5        132.67        128.68         9.43 o
  -1   9   5         22.95         19.88         7.73 o
   0   9   5         31.50         28.60         7.24 o
   1   9   5         45.47         44.76         7.41 o
   2   9   5       1800.53       1812.55        23.31 o
   3   9   5        315.38        311.98        13.60 o
   4   9   5         68.28         65.34        11.88 o
   5   9   5          2.27         -2.44        13.57 o
   6   9   5         16.30         15.25        16.14 o
  -6  10   5         58.92         48.54        14.01 o
  -5  10   5         18.17         33.14        12.87 o
  -4  10   5        435.25        430.49        13.91 o
  -3  10   5         47.66         76.02        10.18 o
  -2  10   5         48.98         41.08         9.76 o
  -1  10   5         59.43         55.40         8.88 o
   0  10   5          3.46          5.44         7.59 o
   1  10   5          2.49          0.96         8.69 o
   2  10   5          3.87          7.30        10.76 o
   3  10   5          0.39          3.15        11.23 o
   4  10   5          8.30          6.73        13.82 o
   5  10   5          0.80          7.26        16.06 o
   6  10   5         35.74         35.06        27.43 o
  -5  11   5        260.88        249.65        16.04 o
  -4  11   5         34.21         36.30        11.49 o
  -3  11   5        104.19        112.23        11.60 o
  -2  11   5         48.45         37.21         9.50 o
  -1  11   5        502.94        548.48        13.54 o
   0  11   5         34.67         31.66         9.34 o
   1  11   5         44.37         40.36        13.50 o
   2  11   5         80.38         76.06        13.94 o
   3  11   5          2.96         -3.53        16.58 o
   4  11   5          4.75        -15.12        25.50 o
  -3  12   5        394.27        387.07        28.73 o
  -2  12   5         35.85         32.83        11.67 o
  -1  12   5         15.07         11.08        11.44 o
   0  12   5        107.95        123.16        16.93 o
   1  12   5          6.00         -0.48        26.54 o
 -10   0   6        124.40        137.04        15.36 o
  -8   0   6         50.91         33.55        10.80 o
  -6   0   6        409.13        358.91        10.38 o
  -4   0   6          6.92         15.52         4.25 o
  -2   0   6        599.31        836.74        13.83 o
   0   0   6         75.20        108.61         7.16 o
   2   0   6        953.81       1083.17        14.06 o
   4   0   6       1143.47       1051.22        19.39 o
   6   0   6         26.08         21.18         8.28 o
   8   0   6        369.25        370.50        18.05 o
 -11   1   6         24.02         20.98        10.67 o
 -10   1   6         96.21         85.76        10.54 o
  -9   1   6        275.51        276.97        11.15 o
  -8   1   6        110.03         90.34         8.30 o
  -7   1   6         59.68         39.21         6.41 o
  -6   1   6        739.76        681.77         8.51 o
  -5   1   6        188.14        179.30         5.46 o
  -4   1   6          3.86          3.84         3.56 o
  -3   1   6        505.65        499.52         5.52 o
  -2   1   6       3051.98       3255.52        22.99 o
  -1   1   6         73.75         74.83         3.45 o
   0   1   6        805.33        774.19         6.08 o
   1   1   6        172.98        166.56         4.99 o
   2   1   6       1118.22       1413.73        17.18 o
   3   1   6        137.09        184.37         4.64 o
   4   1   6         60.24         66.26         5.35 o
   5   1   6         35.78         41.37         5.72 o
   6   1   6         16.06         17.83         5.94 o
   7   1   6         67.13         58.05         7.86 o
   8   1   6        249.87        245.64        11.55 o
   9   1   6         76.80         71.84        14.15 o
  10   1   6         67.45         75.34        27.63 o
 -11   2   6        111.32        110.09        13.10 o
 -10   2   6         20.43         19.82         9.22 o
  -9   2   6        109.30        110.37         9.71 o
  -8   2   6         44.40         38.96         7.53 o
  -7   2   6        717.83        722.70        12.13 o
  -6   2   6        211.29        237.46         6.50 o
  -5   2   6          0.01          1.19         4.47 o
  -4   2   6        221.79        217.82         5.31 o
  -3   2   6          6.08          9.20         2.97 o
  -2   2   6        162.65        154.92         3.70 o
  -1   2   6        523.73        579.32         5.81 o
   0   2   6        222.51        218.89         3.66 o
   1   2   6        933.84        992.34        11.09 o
   2   2   6        698.42        772.97         8.13 o
   3   2   6        537.05        535.66         6.55 o
   4   2   6        691.83        745.06         8.19 o
   5   2   6          1.21          0.79         5.62 o
   6   2   6         24.57         20.49         6.79 o
   7   2   6         79.72         91.13         8.42 o
   8   2   6          4.69          4.35         9.70 o
   9   2   6         33.44         34.84        13.78 o
  10   2   6        241.44        245.00        29.77 o
 -11   3   6        244.49        254.41        15.94 o
 -10   3   6         56.99         45.82        10.64 o
  -9   3   6        341.88        329.09        11.46 o
  -8   3   6         19.67         14.04         6.59 o
  -7   3   6         86.47         81.63         6.11 o
  -6   3   6        686.42        754.84         9.91 o
  -5   3   6       1417.63       1355.91        10.88 o
  -4   3   6         60.88         84.36         4.74 o
  -3   3   6         55.75         66.69         3.39 o
  -2   3   6        364.65        388.21         4.93 o
  -1   3   6       2685.32       2857.76        16.14 o
   0   3   6        251.06        196.29         4.91 o
   1   3   6         38.40         49.86         4.32 o
   2   3   6          1.07          1.14         4.27 o
   3   3   6        831.01        866.72         8.74 o
   4   3   6         39.88         31.65         5.01 o
   5   3   6          3.34          3.41         5.77 o
   6   3   6        169.69        180.37         8.53 o
   7   3   6          1.01         -0.36         7.68 o
   8   3   6          2.11          4.77        11.22 o
   9   3   6         18.44         27.48        13.57 o
 -11   4   6         37.28         42.99        14.12 o
 -10   4   6        254.19        271.83        12.55 o
  -9   4   6         87.58         79.67         7.87 o
  -8   4   6        199.32        214.11         8.16 o
  -7   4   6         82.11         82.45         6.98 o
  -6   4   6        264.54        249.97         7.16 o
  -5   4   6         51.52         29.37         5.07 o
  -4   4   6        590.28        630.51         7.97 o
  -3   4   6       2360.61       2318.15        13.71 o
  -2   4   6        151.30        204.50         4.86 o
  -1   4   6        220.02        214.06         5.08 o
   0   4   6        401.12        416.25         6.04 o
   1   4   6        665.66        693.96         8.77 o
   2   4   6          0.02          0.30         4.49 o
   3   4   6        254.23        241.58         6.44 o
   4   4   6        194.87        199.92         6.28 o
   5   4   6        430.35        449.53         9.88 o
   6   4   6        851.08        840.43        12.87 o
   7   4   6        140.57        141.70        10.28 o
   8   4   6          9.25         13.08        10.07 o
   9   4   6         31.71         35.50        14.05 o
 -11   5   6          0.84         10.59        28.53 o
 -10   5   6          9.01          2.54        11.76 o
  -9   5   6         76.05         80.94         9.31 o
  -8   5   6         75.12         80.22         8.37 o
  -7   5   6        165.63        161.08         7.97 o
  -6   5   6        112.25        115.13         6.45 o
  -5   5   6        606.95        573.65         9.03 o
  -4   5   6       1564.05       1579.37        13.48 o
  -3   5   6        197.63        200.44         7.69 o
  -2   5   6        140.93        114.44         6.91 o
  -1   5   6         13.84         21.26         4.93 o
   0   5   6        102.27        126.52         5.12 o
   1   5   6        763.84        794.29         8.33 o
   2   5   6        951.99        995.08        16.78 o
   3   5   6         12.77         13.63         5.96 o
   4   5   6          9.43          7.13         5.55 o
   5   5   6        204.35        201.18         7.59 o
   6   5   6        528.89        531.42        17.63 o
   7   5   6        355.53        373.54        12.51 o
   8   5   6         66.31         55.16        11.88 o
   9   5   6         57.31         44.26        21.09 o
 -10   6   6        110.76        106.02        13.61 o
  -9   6   6         19.54         24.61         8.55 o
  -8   6   6         12.36         11.24         8.13 o
  -7   6   6        241.84        248.82         9.28 o
  -6   6   6        437.98        439.17         8.97 o
  -5   6   6         82.91         88.14         6.30 o
  -4   6   6         15.48         12.27         6.45 o
  -3   6   6         20.28         20.11         6.05 o
  -2   6   6        275.54        267.11         7.79 o
  -1   6   6        150.36        171.01         6.12 o
   0   6   6        990.39        915.08         9.10 o
   1   6   6        414.77        423.70         8.42 o
   2   6   6        438.93        410.09         9.85 o
   3   6   6         54.41         55.59         7.42 o
   4   6   6        765.22        814.20        15.35 o
   5   6   6         24.19         15.63         7.95 o
   6   6   6        139.97        128.50        11.44 o
   7   6   6         19.45         22.62        11.82 o
   8   6   6        458.83        485.20        20.90 o
 -10   7   6          3.14          4.33        24.68 o
  -9   7   6         53.98         48.13        11.73 o
  -8   7   6        502.07        573.08        15.00 o
  -7   7   6          0.11          3.52         9.10 o
  -6   7   6          0.00         -4.57         8.16 o
  -5   7   6        984.73        972.09        15.03 o
  -4   7   6        277.08        264.31         9.58 o
  -3   7   6        428.22        411.67        10.90 o
  -2   7   6        486.85        513.55        11.23 o
  -1   7   6       1804.71       1755.77        17.71 o
   0   7   6          0.61          0.05         5.63 o
   1   7   6        150.29        157.74         7.54 o
   2   7   6       1564.94       1596.42        29.73 o
   3   7   6        589.41        659.93        14.54 o
   4   7   6         35.52         29.39        11.47 o
   5   7   6         68.55         63.81        12.60 o
   6   7   6        284.68        271.54        24.40 o
   7   7   6         91.27         80.77        23.99 o
   8   7   6          5.44         10.11        26.47 o
  -9   8   6          0.49        -10.78        13.20 o
  -8   8   6          5.29         10.07        10.54 o
  -7   8   6       1044.47       1084.09        29.77 o
  -6   8   6         82.85         66.47        12.04 o
  -5   8   6          0.37         -6.21         8.24 o
  -4   8   6          0.05          4.15         7.72 o
  -3   8   6        547.73        512.03        12.12 o
  -2   8   6         20.63         16.66         7.91 o
  -1   8   6          0.55          0.40         6.84 o
   0   8   6         18.58         17.89         6.96 o
   1   8   6        308.50        326.72         8.94 o
   2   8   6         84.97         88.67         9.93 o
   3   8   6        787.66        780.12        20.29 o
   4   8   6         90.91         84.96        13.46 o
   5   8   6        529.20        545.02        19.49 o
   6   8   6         60.14         52.73        20.62 o
  -8   9   6        206.68        209.43        16.30 o
  -7   9   6          0.03          0.00        12.52 o
  -6   9   6        182.68        194.25        13.80 o
  -5   9   6        251.10        258.86        12.04 o
  -4   9   6        379.87        356.52        12.48 o
  -3   9   6          0.47         -2.94         8.17 o
  -2   9   6         17.29         16.21         8.81 o
  -1   9   6        819.23        851.36        13.56 o
   0   9   6        107.96        100.87         8.06 o
   1   9   6        399.65        390.68        10.27 o
   2   9   6         22.08         24.94        12.47 o
   3   9   6        620.35        635.94        20.26 o
   4   9   6         11.62          5.43        12.49 o
   5   9   6        291.91        304.49        17.75 o
   6   9   6         91.37         98.83        20.34 o
  -6  10   6        253.76        281.91        15.91 o
  -5  10   6         61.50         52.58        12.72 o
  -4  10   6         14.58         12.32         9.62 o
  -3  10   6        184.55        174.88        11.36 o
  -2  10   6          3.87         -3.33         8.20 o
  -1  10   6         28.92         23.98         8.28 o
   0  10   6        406.94        428.25        11.63 o
   1  10   6         42.66         37.06        11.74 o
   2  10   6         74.53         64.07        14.41 o
   3  10   6        109.12         87.62        15.55 o
   4  10   6        344.88        346.27        19.07 o
   5  10   6          3.68          9.27        16.34 o
  -5  11   6        261.66        233.59        31.48 o
  -4  11   6         30.59         31.24        11.92 o
  -3  11   6         20.01         16.59        10.39 o
  -2  11   6        254.41        272.01        11.82 o
  -1  11   6          0.40          3.12         9.62 o
   0  11   6         37.86         33.07        11.96 o
   1  11   6         87.04         99.50        18.35 o
   2  11   6        135.94        125.31        18.40 o
   3  11   6          0.79          0.90        16.28 o
  -3  12   6        450.35        471.49        23.27 o
  -2  12   6          1.38         10.27        13.14 o
  -1  12   6        145.67        154.82        23.61 o
 -11   0   7        119.69        124.44        16.71 o
  -9   0   7        103.96        125.46        23.72 o
  -7   0   7        728.66        754.82        17.61 o
  -5   0   7       1384.32       1523.94        23.49 o
  -3   0   7        729.62        887.54        30.69 o
  -1   0   7        529.65        495.98        11.16 o
   1   0   7       2442.73       2353.76        17.58 o
   3   0   7        200.15        202.19         7.96 o
   5   0   7        362.54        312.09        15.40 o
   7   0   7        325.72        328.73        17.44 o
   9   0   7        774.48        850.77        57.26 o
 -11   1   7         92.60        101.49        13.14 o
 -10   1   7         91.37         85.50        10.46 o
  -9   1   7         95.03         91.77         9.52 o
  -8   1   7          4.82          2.66         6.78 o
  -7   1   7        573.10        559.35        10.10 o
  -6   1   7        264.10        228.95         6.40 o
  -5   1   7        878.06        837.90         9.72 o
  -4   1   7       1966.10       1942.53        10.95 o
  -3   1   7       1798.16       2034.45         9.91 o
  -2   1   7         74.67         62.88         3.25 o
  -1   1   7       1082.40       1096.09        10.24 o
   0   1   7        483.52        425.82         6.94 o
   1   1   7         13.76         17.07         4.53 o
   2   1   7         25.43         24.08         3.70 o
   3   1   7        437.99        412.43         6.90 o
   4   1   7         59.76         51.01         6.47 o
   5   1   7        139.54        133.85         9.77 o
   6   1   7         18.46         11.99         8.92 o
   7   1   7        121.15        117.17        10.46 o
   8   1   7          0.10         -0.93        10.34 o
   9   1   7        111.47        124.55        15.25 o
  10   1   7        135.39        119.68        30.73 o
 -11   2   7         57.42         58.01        12.34 o
 -10   2   7         59.34         72.04        10.83 o
  -9   2   7        296.58        275.10        10.96 o
  -8   2   7        147.62        149.45         9.29 o
  -7   2   7          7.72          3.02         5.48 o
  -6   2   7       2290.54       2238.15        23.32 o
  -5   2   7        316.37        319.34         6.64 o
  -4   2   7          5.45          5.52         4.23 o
  -3   2   7          7.95          2.33         3.24 o
  -2   2   7       1071.38       1064.69        11.34 o
  -1   2   7        111.18        118.04         4.35 o
   0   2   7          5.11          5.54         3.62 o
   1   2   7        434.23        404.35         6.95 o
   2   2   7        388.35        433.40         6.28 o
   3   2   7         12.56         26.97         5.15 o
   4   2   7       1458.19       1426.32        18.13 o
   5   2   7          6.76          8.75         7.88 o
   6   2   7         83.74         96.72         9.65 o
   7   2   7         19.14         18.50         9.13 o
   8   2   7        150.76        165.56        11.93 o
   9   2   7          0.02          6.10        13.84 o
 -11   3   7          9.30         15.58        11.78 o
 -10   3   7        983.68       1021.08        28.74 o
  -9   3   7          0.10         -3.93         8.57 o
  -8   3   7        302.93        305.06        10.08 o
  -7   3   7         45.32         45.47         5.89 o
  -6   3   7        380.47        354.16         7.57 o
  -5   3   7        835.60        812.02         9.17 o
  -4   3   7        201.96        157.96         5.49 o
  -3   3   7          5.46          2.74         3.36 o
  -2   3   7        456.88        394.35         6.12 o
  -1   3   7        452.15        510.44         6.57 o
   0   3   7        698.96        682.42         6.71 o
   1   3   7        388.48        435.65         8.55 o
   2   3   7        549.28        488.07         9.53 o
   3   3   7        162.95        197.18         6.39 o
   4   3   7        209.40        220.45         7.12 o
   5   3   7        817.21        792.03        12.20 o
   6   3   7          7.88          8.83         8.84 o
   7   3   7          6.81         10.69         9.53 o
   8   3   7         43.58         32.43        12.72 o
   9   3   7        131.77        156.76        17.23 o
 -11   4   7          1.23         -0.87        13.39 o
 -10   4   7         79.81         72.89        12.15 o
  -9   4   7        223.66        252.97        10.10 o
  -8   4   7         24.51         19.43         7.23 o
  -7   4   7        412.70        415.22         9.94 o
  -6   4   7         75.13         75.14         6.03 o
  -5   4   7        323.31        342.24         7.37 o
  -4   4   7          9.60         11.57         4.86 o
  -3   4   7         35.79         29.99         4.68 o
  -2   4   7         86.94         78.25         4.64 o
  -1   4   7         59.82         49.84         4.68 o
   0   4   7        618.11        595.61         7.19 o
   1   4   7       2280.65       2419.27        16.88 o
   2   4   7        108.73        121.29         7.37 o
   3   4   7        126.14        119.21         7.78 o
   4   4   7         71.82         58.04         6.12 o
   5   4   7       1679.14       1660.66        16.85 o
   6   4   7         47.75         62.18        10.01 o
   7   4   7         37.73         43.54        11.28 o
   8   4   7         72.84         83.25        14.42 o
   9   4   7         60.96         69.01        22.00 o
 -10   5   7          0.19          1.88        12.22 o
  -9   5   7         15.60         16.69         8.57 o
  -8   5   7          3.74         -0.65         7.51 o
  -7   5   7          2.37          1.85         6.61 o
  -6   5   7          0.42         -0.06         6.17 o
  -5   5   7        115.67        105.88         7.03 o
  -4   5   7        123.13        127.85         6.81 o
  -3   5   7        137.11        136.43         7.54 o
  -2   5   7        776.84        821.76        12.78 o
  -1   5   7       1862.24       1778.50        20.81 o
   0   5   7          4.71          5.63         4.82 o
   1   5   7         10.22         16.25         6.31 o
   2   5   7          5.20          3.41         6.32 o
   3   5   7        584.02        589.65        11.29 o
   4   5   7        290.62        297.93         9.53 o
   5   5   7        250.82        244.71         9.34 o
   6   5   7          8.35         11.56         8.20 o
   7   5   7        140.81        134.92        14.25 o
   8   5   7         10.08          3.51        14.48 o
 -10   6   7        148.29        150.92        16.19 o
  -9   6   7         18.82         17.38         9.27 o
  -8   6   7         27.34         27.78         8.10 o
  -7   6   7        257.57        266.89         9.80 o
  -6   6   7        157.45        155.37         7.29 o
  -5   6   7         13.59         19.01         5.93 o
  -4   6   7          1.70          1.09         6.57 o
  -3   6   7       1638.84       1661.75        14.91 o
  -2   6   7         13.95         12.13         6.18 o
  -1   6   7         17.51         20.96         5.30 o
   0   6   7          4.60          1.25         4.96 o
   1   6   7        124.12        144.88         8.36 o
   2   6   7        189.79        188.76         9.97 o
   3   6   7        633.58        601.20        13.77 o
   4   6   7        520.40        537.29        14.02 o
   5   6   7        669.20        704.33        16.87 o
   6   6   7          4.19          2.06        10.43 o
   7   6   7        120.13        148.72        17.58 o
 -10   7   7          1.78         -7.54        17.91 o
  -9   7   7          4.17          6.55        11.36 o
  -8   7   7          0.04         -1.77         9.38 o
  -7   7   7         13.79         11.58         9.53 o
  -6   7   7         32.43         36.99         7.64 o
  -5   7   7        342.84        371.23        12.62 o
  -4   7   7        237.38        245.70        10.04 o
  -3   7   7         88.26         96.22         8.56 o
  -2   7   7        256.10        245.06         9.82 o
  -1   7   7          2.52         -3.11         6.46 o
   0   7   7        133.84        137.09         6.60 o
   1   7   7        246.39        255.59        10.47 o
   2   7   7        163.62        175.34        12.64 o
   3   7   7        137.44        136.51        12.44 o
   4   7   7         31.50         25.92        12.00 o
   5   7   7        186.71        193.72        21.00 o
   6   7   7        149.14        176.53        23.10 o
   7   7   7         15.69          8.46        21.38 o
  -9   8   7          0.79         -5.85        14.70 o
  -8   8   7         49.74         47.06        11.26 o
  -7   8   7          2.91          1.14         9.94 o
  -6   8   7        375.85        389.09        21.44 o
  -5   8   7          2.07         -2.59         8.98 o
  -4   8   7         47.84         55.05         9.41 o
  -3   8   7         18.33         20.05         8.20 o
  -2   8   7        409.58        409.92        11.69 o
  -1   8   7         12.27         14.62         7.02 o
   0   8   7          3.24          1.47         7.85 o
   1   8   7          4.51         -0.86         9.92 o
   2   8   7        122.58        133.64        13.12 o
   3   8   7          1.45        -10.64        11.61 o
   4   8   7        281.78        313.89        16.56 o
   5   8   7         57.48         54.96        15.60 o
   6   8   7        350.81        345.16        28.32 o
  -7   9   7          2.36         -4.19        12.71 o
  -6   9   7          7.75          8.98        11.65 o
  -5   9   7        360.39        376.64        13.16 o
  -4   9   7          4.75          8.54         9.35 o
  -3   9   7         34.37         35.69         9.11 o
  -2   9   7        329.76        291.12        11.70 o
  -1   9   7         61.30         59.64         9.15 o
   0   9   7         74.00         79.68         9.63 o
   1   9   7         21.15         11.95        13.56 o
   2   9   7          2.35          1.24        12.46 o
   3   9   7          9.43          7.05        13.17 o
   4   9   7         31.03         33.57        14.62 o
   5   9   7        146.05        163.41        18.03 o
  -6  10   7          0.37         -4.09        13.79 o
  -5  10   7          2.22          4.96        11.34 o
  -4  10   7        138.41        126.71        12.14 o
  -3  10   7        616.76        596.71        15.12 o
  -2  10   7         50.93         45.25         9.94 o
  -1  10   7          3.14          5.78         9.71 o
   0  10   7        219.05        225.25        11.52 o
   1  10   7        256.71        271.99        17.41 o
   2  10   7        234.57        211.39        25.71 o
   3  10   7        129.49        139.29        18.31 o
   4  10   7          9.13          5.22        17.28 o
  -4  11   7          2.37          4.12        12.05 o
  -3  11   7         35.41         51.31        12.46 o
  -2  11   7        348.53        348.10        13.76 o
  -1  11   7        172.31        187.70        12.87 o
   0  11   7         18.58         27.06        12.61 o
   1  11   7         28.25         30.28        18.40 o
   2  11   7          5.95          1.48        16.79 o
  -1  12   7          9.58         -6.87        26.47 o
   0  12   7        405.23        341.24        31.14 o
 -10   0   8         32.94         23.93        14.85 o
  -8   0   8         25.92         19.82        10.71 o
  -6   0   8       2358.74       2303.23        21.14 o
  -4   0   8          0.49         -5.47         5.94 o
  -2   0   8       5731.31       5908.76        27.38 o
   0   0   8        320.93        341.83         9.22 o
   2   0   8         81.03         91.49         7.61 o
   4   0   8        931.02        895.32        20.33 o
   6   0   8         17.19         19.49        13.25 o
   8   0   8         48.53         38.49        15.52 o
 -11   1   8         61.61         55.34        12.72 o
 -10   1   8        237.45        240.63        11.67 o
  -9   1   8         10.98          5.26         8.48 o
  -8   1   8        117.64        101.06         7.35 o
  -7   1   8         38.46         36.06         6.56 o
  -6   1   8        777.34        793.41         9.51 o
  -5   1   8         20.48         15.59         4.45 o
  -4   1   8         27.50         25.10         4.11 o
  -3   1   8        174.88        162.37         4.63 o
  -2   1   8        515.54        551.83         9.14 o
  -1   1   8       2278.78       2261.40        20.94 o
   0   1   8        812.73        792.89         9.28 o
   1   1   8         18.53         22.96         5.00 o
   2   1   8       1413.52       1470.07        16.60 o
   3   1   8          0.50          1.16         5.99 o
   4   1   8        670.27        702.47        13.22 o
   5   1   8          7.44          4.55         8.37 o
   6   1   8         53.84         51.34         9.78 o
   7   1   8         76.68         80.25        10.82 o
   8   1   8          9.18         12.46        11.01 o
   9   1   8        195.29        189.71        16.24 o
 -11   2   8          9.19          5.25        10.86 o
 -10   2   8        141.18        148.92        11.61 o
  -9   2   8        160.68        157.36        10.40 o
  -8   2   8        152.57        146.48         8.06 o
  -7   2   8        149.60        153.01         7.48 o
  -6   2   8        171.87        160.01         6.41 o
  -5   2   8        915.31        913.09         9.55 o
  -4   2   8        247.82        229.83         5.84 o
  -3   2   8       1772.14       1951.01        18.46 o
  -2   2   8          5.08          2.34         3.99 o
  -1   2   8         70.19         77.11         4.38 o
   0   2   8        343.82        344.18         5.88 o
   1   2   8        647.51        608.81         8.64 o
   2   2   8          0.26          3.55         4.97 o
   3   2   8          2.00          3.47         6.29 o
   4   2   8        449.16        429.08        11.40 o
   5   2   8        533.91        484.80        12.53 o
   6   2   8          2.19         -0.17         9.09 o
   7   2   8        159.60        161.37        11.68 o
   8   2   8          0.01          2.41        11.47 o
   9   2   8        151.34        172.06        40.49 o
 -11   3   8         40.60         37.95        12.26 o
 -10   3   8         54.40         47.22        10.90 o
  -9   3   8        166.49        151.88        10.32 o
  -8   3   8          9.02          8.24         7.86 o
  -7   3   8        406.00        423.97         8.59 o
  -6   3   8       1316.31       1334.40        12.12 o
  -5   3   8         59.53         42.24         5.30 o
  -4   3   8        973.46       1005.92         9.59 o
  -3   3   8         60.74         46.27         4.52 o
  -2   3   8         41.74         31.61         4.49 o
  -1   3   8        242.59        247.91         6.32 o
   0   3   8         51.95         35.34         5.15 o
   1   3   8          0.02         -0.78         6.17 o
   2   3   8          0.01          4.34         6.81 o
   3   3   8        774.11        725.94        16.11 o
   4   3   8        125.97         98.71         9.24 o
   5   3   8         25.16         25.75         8.72 o
   6   3   8         13.26          1.59         9.13 o
   7   3   8        301.33        316.52        12.83 o
   8   3   8          2.20          5.66        13.66 o
 -11   4   8          2.79         12.90        12.66 o
 -10   4   8         23.52         28.34        10.57 o
  -9   4   8        167.31        177.46        10.98 o
  -8   4   8        128.64        149.78         8.52 o
  -7   4   8         69.43         66.95         6.42 o
  -6   4   8       1950.20       2041.30        22.88 o
  -5   4   8        484.38        460.98         8.14 o
  -4   4   8         75.11         49.27         5.42 o
  -3   4   8         27.30         24.49         4.78 o
  -2   4   8         22.74         28.97         4.69 o
  -1   4   8         59.07         30.68         5.07 o
   0   4   8        127.93        132.17         6.14 o
   1   4   8        328.13        289.03         8.66 o
   2   4   8        878.82        892.20        12.66 o
   3   4   8         71.87         76.97         7.73 o
   4   4   8        223.78        236.77         8.60 o
   5   4   8         54.88         43.77         9.51 o
   6   4   8        494.10        442.08        13.00 o
   7   4   8         66.04         64.12        12.39 o
   8   4   8          0.39          4.83        14.51 o
 -10   5   8        256.86        249.76        12.78 o
  -9   5   8        357.45        392.58        13.35 o
  -8   5   8         68.66         61.66         8.36 o
  -7   5   8         23.06         21.37         6.94 o
  -6   5   8         72.81         67.14         6.91 o
  -5   5   8         44.35         35.53         6.42 o
  -4   5   8        321.97        327.61         8.19 o
  -3   5   8        509.80        507.48        10.43 o
  -2   5   8         25.30         26.48         7.10 o
  -1   5   8        143.84        133.09         6.63 o
   0   5   8        235.04        256.07         8.31 o
   1   5   8        344.30        359.45        11.24 o
   2   5   8         49.19         45.60         9.01 o
   3   5   8         36.98         42.70         7.72 o
   4   5   8         67.19         72.41         7.50 o
   5   5   8         23.55         22.88         9.25 o
   6   5   8          4.54          4.42         9.91 o
   7   5   8          7.59          3.66        13.76 o
   8   5   8        126.05        121.95        31.35 o
 -10   6   8        122.30        140.19        14.29 o
  -9   6   8         68.26         71.26        11.05 o
  -8   6   8        329.55        343.72        11.02 o
  -7   6   8          2.45          1.16         7.55 o
  -6   6   8         83.94         71.28         7.22 o
  -5   6   8        220.72        210.23         7.61 o
  -4   6   8        339.95        329.77        10.03 o
  -3   6   8          6.62          2.78         7.08 o
  -2   6   8       1190.85       1160.73        19.47 o
  -1   6   8        109.17        100.53         7.11 o
   0   6   8         18.38         27.01         6.18 o
   1   6   8          0.39          2.32         6.72 o
   2   6   8       1149.86       1205.91        17.72 o
   3   6   8          4.49          3.10         8.57 o
   4   6   8        578.18        599.73        15.14 o
   5   6   8        493.25        478.74        15.28 o
   6   6   8        253.23        296.66        17.83 o
   7   6   8         73.11         81.72        18.47 o
   8   6   8        144.21        164.23        34.03 o
 -10   7   8         45.34         58.23        25.99 o
  -9   7   8         12.00          3.73        11.67 o
  -8   7   8         14.50         12.50        10.02 o
  -7   7   8         35.35         37.00         9.84 o
  -6   7   8          5.17          3.35         7.50 o
  -5   7   8        306.74        300.63        13.31 o
  -4   7   8        180.84        176.19         9.77 o
  -3   7   8         49.52         29.56         7.93 o
  -2   7   8         28.40         23.75         7.51 o
  -1   7   8        172.53        171.96         9.14 o
   0   7   8        278.90        292.21         8.61 o
   1   7   8         11.86         21.92         9.84 o
   2   7   8        767.25        799.88        19.65 o
   3   7   8        112.22        104.30        12.87 o
   4   7   8         27.54         23.30        12.34 o
   5   7   8         40.93         46.06        19.32 o
   6   7   8         26.91         37.67        20.21 o
  -9   8   8        145.40        156.87        30.32 o
  -8   8   8          0.60         -0.13        11.86 o
  -7   8   8          0.70          2.17        11.11 o
  -6   8   8         28.60         23.04         9.95 o
  -5   8   8         54.27         52.30         9.97 o
  -4   8   8          2.33         -1.78         8.81 o
  -3   8   8          0.52         -2.36         8.22 o
  -2   8   8        133.49        145.39        10.10 o
  -1   8   8       1154.20       1144.00        18.79 o
   0   8   8         69.78         54.63         8.64 o
   1   8   8        119.09        121.98        10.40 o
   2   8   8         28.07         16.44        12.12 o
   3   8   8        189.48        194.63        15.41 o
   4   8   8         18.63         12.20        13.38 o
   5   8   8        589.04        633.97        21.05 o
  -7   9   8        143.77        163.11        14.67 o
  -6   9   8        198.99        211.10        14.68 o
  -5   9   8         20.26         19.08        10.29 o
  -4   9   8         33.30         22.54         9.77 o
  -3   9   8         42.17         25.59         9.47 o
  -2   9   8          0.73         -4.31         9.07 o
  -1   9   8        126.87        104.61        10.51 o
   0   9   8        324.95        321.81        12.00 o
   1   9   8          0.88          0.11        13.23 o
   2   9   8         29.41         22.03        12.99 o
   3   9   8        493.78        539.66        19.97 o
   4   9   8         65.91         64.94        16.31 o
   5   9   8          3.69          9.49        17.01 o
  -6  10   8        157.98        133.91        29.42 o
  -5  10   8          9.03         13.89        11.85 o
  -4  10   8        198.38        179.08        12.89 o
  -3  10   8         94.68         76.50        11.92 o
  -2  10   8        601.93        604.56        15.55 o
  -1  10   8         21.66         19.87        10.02 o
   0  10   8         39.67         24.62        11.23 o
   1  10   8         13.62         14.37        15.71 o
   2  10   8        271.09        286.00        18.93 o
   3  10   8        111.45        112.25        19.50 o
   4  10   8          1.12          2.88        18.03 o
  -4  11   8        160.20        158.02        22.42 o
  -3  11   8         29.05         22.08        11.58 o
  -2  11   8          1.19         10.95        11.70 o
  -1  11   8         39.48         34.33        12.05 o
   0  11   8         58.08         60.12        14.62 o
   1  11   8         73.52         50.11        28.80 o
   2  11   8         17.17         10.66        28.39 o
 -11   0   9        224.69        246.56        18.26 o
  -9   0   9          0.01         -6.67        13.00 o
  -7   0   9       1800.91       1807.39        20.76 o
  -5   0   9          7.09         14.38         7.17 o
  -3   0   9        149.29         95.84        11.96 o
  -1   0   9       1246.61       1149.87        17.88 o
   1   0   9        124.18        106.15         8.54 o
   3   0   9        752.93        676.09        18.08 o
   5   0   9        185.61        147.27        14.97 o
   7   0   9          1.60         -1.70        14.71 o
   9   0   9         13.46         17.53        28.94 o
 -11   1   9        138.57        136.92        13.05 o
 -10   1   9         46.04         42.00        10.97 o
  -9   1   9        327.58        353.96        11.99 o
  -8   1   9         68.15         68.54         7.56 o
  -7   1   9        433.12        411.24         9.37 o
  -6   1   9          3.27          4.47         5.39 o
  -5   1   9        457.00        476.96         7.19 o
  -4   1   9         27.80         24.06         4.43 o
  -3   1   9         76.84         93.08         5.46 o
  -2   1   9         82.28         49.20         5.83 o
  -1   1   9          1.46          1.01         5.47 o
   0   1   9        356.96        296.18         7.59 o
   1   1   9       1409.55       1477.77        11.92 o
   2   1   9          2.97          3.93         5.34 o
   3   1   9         38.06         32.93         8.36 o
   4   1   9         81.44         82.72         9.54 o
   5   1   9          3.36          2.58         9.00 o
   6   1   9        279.37        271.12        12.06 o
   7   1   9        167.54        177.25        12.25 o
   8   1   9        133.50        148.77        13.87 o
   9   1   9         18.89         13.95        28.12 o
 -11   2   9         27.82         23.91        12.64 o
 -10   2   9        197.27        213.91        12.26 o
  -9   2   9         83.38         80.98         9.56 o
  -8   2   9        166.89        149.39         8.35 o
  -7   2   9         10.06          6.18         6.11 o
  -6   2   9        141.90        130.29         6.31 o
  -5   2   9        737.79        748.04         9.12 o
  -4   2   9        432.02        411.79         8.02 o
  -3   2   9        801.49        842.78        11.96 o
  -2   2   9        900.97        989.88        11.95 o
  -1   2   9        117.89        109.25         6.32 o
   0   2   9       1050.92       1033.05        11.14 o
   1   2   9        571.90        559.96         9.20 o
   2   2   9        352.92        339.99         8.63 o
   3   2   9         14.45         13.47         6.56 o
   4   2   9        266.75        241.63        10.58 o
   5   2   9        839.53        776.99        15.30 o
   6   2   9        189.69        183.23        11.77 o
   7   2   9         22.18         20.35        10.13 o
   8   2   9          4.42          1.56        12.97 o
 -11   3   9          1.04         -6.37        11.87 o
 -10   3   9          8.79          6.86        10.61 o
  -9   3   9         86.32         73.71         9.90 o
  -8   3   9        335.77        324.50         9.80 o
  -7   3   9        181.07        189.67         7.27 o
  -6   3   9        309.44        304.18         7.58 o
  -5   3   9          2.17          3.36         5.16 o
  -4   3   9        220.33        212.31         7.15 o
  -3   3   9         21.02         14.94         5.51 o
  -2   3   9        748.60        795.89        10.20 o
  -1   3   9          1.42          5.42         6.32 o
   0   3   9         55.81         56.45         6.83 o
   1   3   9        114.12        120.64         8.01 o
   2   3   9         20.77         13.28         7.28 o
   3   3   9         98.84         93.86         7.19 o
   4   3   9        693.05        744.55        14.12 o
   5   3   9          0.80          0.31         9.05 o
   6   3   9         19.87         18.16         9.54 o
   7   3   9          2.82          7.77        10.65 o
   8   3   9        290.57        322.94        17.19 o
 -11   4   9        113.35        129.82        17.32 o
 -10   4   9         24.39         31.61        11.09 o
  -9   4   9         26.14         15.16         9.67 o
  -8   4   9        268.43        283.45         9.58 o
  -7   4   9        216.25        225.73         7.79 o
  -6   4   9        454.55        469.25         8.69 o
  -5   4   9        227.20        246.51         7.07 o
  -4   4   9        772.16        735.35        12.55 o
  -3   4   9        159.20        173.36         7.00 o
  -2   4   9       1253.64       1253.94        17.93 o
  -1   4   9        364.34        424.58         8.11 o
   0   4   9        121.32         90.11         7.39 o
   1   4   9       2384.65       2403.38        19.05 o
   2   4   9        301.97        263.76         9.55 o
   3   4   9        199.63        206.27         9.42 o
   4   4   9          0.01          2.20         8.75 o
   5   4   9          8.84          4.45         9.52 o
   6   4   9        100.64         93.18        11.05 o
   7   4   9         25.12         18.80        12.34 o
   8   4   9         92.79         87.08        23.13 o
 -10   5   9         27.03         27.04        11.88 o
  -9   5   9          9.87          9.96        10.21 o
  -8   5   9          0.41          1.10         8.66 o
  -7   5   9       1155.41       1223.50        19.54 o
  -6   5   9        307.01        290.47         8.97 o
  -5   5   9        163.52        154.08         8.38 o
  -4   5   9        101.31        100.34         7.86 o
  -3   5   9        542.58        555.01        13.30 o
  -2   5   9         80.61         89.54         7.20 o
  -1   5   9         12.60          9.48         6.43 o
   0   5   9         78.04         66.35         7.37 o
   1   5   9        117.89        103.24         9.54 o
   2   5   9         23.81         26.12         8.77 o
   3   5   9        287.34        271.12        11.76 o
   4   5   9         69.66         72.05         9.27 o
   5   5   9         28.16         29.57        11.69 o
   6   5   9          1.89         -3.30        12.24 o
   7   5   9        296.46        341.30        38.05 o
 -10   6   9          0.45          2.56        13.20 o
  -9   6   9        192.45        211.68        11.36 o
  -8   6   9         34.98         37.48         9.22 o
  -7   6   9         93.87         80.56         7.76 o
  -6   6   9         47.24         39.06         7.92 o
  -5   6   9        560.26        558.25        15.38 o
  -4   6   9        290.16        301.69        10.01 o
  -3   6   9          3.91          1.76         7.35 o
  -2   6   9          2.71          2.37         7.06 o
  -1   6   9        470.72        452.89        11.08 o
   0   6   9         99.62         99.86         6.88 o
   1   6   9         52.22         56.43         8.90 o
   2   6   9          9.73         11.40         9.35 o
   3   6   9        203.05        204.31        11.31 o
   4   6   9         54.92         57.09        10.76 o
   5   6   9         21.76         25.15        12.61 o
   6   6   9        201.64        189.34        16.88 o
   7   6   9         48.34         75.07        27.98 o
  -9   7   9         75.29         69.58        13.19 o
  -8   7   9         30.15         33.69        11.25 o
  -7   7   9        526.93        529.66        14.41 o
  -6   7   9        108.66         98.91         9.08 o
  -5   7   9         14.30         11.54         7.49 o
  -4   7   9         66.68         59.44         7.92 o
  -3   7   9         79.23         67.43         9.09 o
  -2   7   9          7.10         -1.42         7.70 o
  -1   7   9          7.68          7.98         7.75 o
   0   7   9       1208.36       1266.51        33.01 o
   1   7   9          0.21          0.69         8.75 o
   2   7   9        154.60        149.28        13.10 o
   3   7   9        249.98        247.47        14.70 o
   4   7   9        487.60        516.01        19.29 o
   5   7   9        132.09        130.54        18.68 o
   6   7   9          0.19          3.44        23.44 o
  -9   8   9         11.37         11.34        27.50 o
  -8   8   9        273.32        308.51        15.40 o
  -7   8   9         68.74         73.30        13.66 o
  -6   8   9         65.29         60.79        10.77 o
  -5   8   9         22.55         17.61         9.49 o
  -4   8   9         85.05         81.41        10.36 o
  -3   8   9          2.42          0.43         8.73 o
  -2   8   9         84.58         79.97         9.77 o
  -1   8   9          3.05          4.78         8.74 o
   0   8   9        141.07        138.10        14.60 o
   1   8   9         31.50         32.39        13.48 o
   2   8   9       1275.06       1347.80        25.89 o
   3   8   9         67.87         72.53        14.65 o
   4   8   9         90.90         94.53        15.51 o
   5   8   9          5.44          4.74        23.37 o
  -7   9   9         22.23         17.60        17.97 o
  -6   9   9         60.02         61.35        12.31 o
  -5   9   9         28.47         14.97        10.58 o
  -4   9   9        273.70        237.97        11.96 o
  -3   9   9         21.06         20.09        10.08 o
  -2   9   9         13.09          2.33         9.73 o
  -1   9   9         62.73         58.98        10.22 o
   0   9   9        461.68        474.49        20.15 o
   1   9   9        117.45        109.53        15.91 o
   2   9   9        103.03        116.04        21.86 o
   3   9   9        333.47        321.93        17.40 o
   4   9   9        238.79        240.40        17.13 o
  -6  10   9         42.81         25.16        25.92 o
  -5  10   9        336.83        352.95        14.67 o
  -4  10   9         23.37         36.56        12.06 o
  -3  10   9        234.63        214.52        12.79 o
  -2  10   9         12.87          4.72        10.53 o
  -1  10   9        257.14        267.47        13.07 o
   0  10   9          1.74         -8.84        16.62 o
   1  10   9         72.27         73.29        18.88 o
   2  10   9          3.25          7.56        24.34 o
  -3  11   9        303.23        349.36        21.86 o
  -2  11   9          4.83          7.85        19.21 o
  -1  11   9          0.14          3.91        18.59 o
   0  11   9         10.65          7.42        29.77 o
   1  11   9          0.90         -7.56        26.95 o
 -10   0  10         42.90         61.88        14.96 o
  -8   0  10        101.35        118.24        12.93 o
  -6   0  10       2067.86       2046.30        31.12 o
  -4   0  10        753.25        796.41        17.35 o
  -2   0  10        213.87        244.92        12.07 o
   0   0  10        687.18        697.48        13.49 o
   2   0  10       2628.16       2651.24        42.68 o
   4   0  10       1728.23       1608.84        44.27 o
   6   0  10        272.61        249.18        17.30 o
   8   0  10         64.80         94.96        21.69 o
 -11   1  10        203.24        211.57        13.89 o
 -10   1  10          0.54         -4.41        10.59 o
  -9   1  10        285.89        311.49        10.90 o
  -8   1  10        237.87        228.26         9.15 o
  -7   1  10        164.57        159.63         7.74 o
  -6   1  10         48.65         44.32         6.52 o
  -5   1  10        741.22        763.02        14.15 o
  -4   1  10          0.00          2.22         6.98 o
  -3   1  10         37.15         36.94         6.98 o
  -2   1  10       1201.90       1160.06        12.19 o
  -1   1  10         16.22         16.34         6.15 o
   0   1  10        289.39        296.18         8.03 o
   1   1  10        406.66        391.22         8.21 o
   2   1  10         43.97         40.83         6.94 o
   3   1  10         64.32         56.53         8.55 o
   4   1  10        849.89        820.66        17.23 o
   5   1  10        162.86        156.61        10.94 o
   6   1  10          9.96          2.41        10.16 o
   7   1  10         33.78         37.96        11.55 o
   8   1  10        161.28        168.25        16.80 o
 -11   2  10        402.39        424.30        16.88 o
 -10   2  10        102.34        113.45        11.96 o
  -9   2  10          9.82         12.54         9.15 o
  -8   2  10        102.10         94.86         8.26 o
  -7   2  10       2121.78       2099.10        30.70 o
  -6   2  10         26.64         26.19         6.25 o
  -5   2  10         99.92         84.62         6.69 o
  -4   2  10         81.16         90.44         6.70 o
  -3   2  10        216.57        243.75         7.63 o
  -2   2  10         25.95         15.40         6.09 o
  -1   2  10        693.34        676.62        10.04 o
   0   2  10       1834.71       1821.88        14.88 o
   1   2  10        456.58        468.07         9.21 o
   2   2  10        256.45        260.27         8.86 o
   3   2  10        778.06        775.68        13.92 o
   4   2  10         96.81         84.23         9.94 o
   5   2  10          3.60          8.76         9.56 o
   6   2  10          0.82         -3.82        10.01 o
   7   2  10         38.60         29.19        11.58 o
   8   2  10        103.96        104.82        20.47 o
 -11   3  10          2.44          3.76        14.92 o
 -10   3  10        230.19        256.42        13.05 o
  -9   3  10        377.04        379.30        18.96 o
  -8   3  10         22.55         23.78         7.49 o
  -7   3  10        455.12        475.63        10.37 o
  -6   3  10        904.83        928.42        17.29 o
  -5   3  10         53.89         40.79         6.44 o
  -4   3  10         61.76         74.06         7.37 o
  -3   3  10        315.06        281.86        10.65 o
  -2   3  10         27.67         12.82         6.75 o
  -1   3  10        514.08        512.69        16.34 o
   0   3  10        537.98        606.46        11.16 o
   1   3  10        689.51        662.96        11.93 o
   2   3  10         20.54         15.95         7.48 o
   3   3  10         10.85         11.30         7.23 o
   4   3  10        183.20        173.28        10.77 o
   5   3  10         39.55         45.01         9.98 o
   6   3  10         43.33         33.70        11.17 o
   7   3  10        126.62        140.26        12.96 o
   8   3  10        113.50        153.30        31.07 o
 -11   4  10        126.04        145.94        29.49 o
 -10   4  10        384.24        410.56        14.02 o
  -9   4  10         45.36         50.90        10.47 o
  -8   4  10        185.56        189.41        10.46 o
  -7   4  10         29.91         28.16         7.52 o
  -6   4  10         74.34         80.42         7.33 o
  -5   4  10        160.28        162.26         7.61 o
  -4   4  10        623.43        646.83        10.20 o
  -3   4  10        602.18        526.71        13.66 o
  -2   4  10         34.83         33.83         8.62 o
  -1   4  10         50.60         31.30         7.09 o
   0   4  10         26.03         24.44         7.18 o
   1   4  10        278.37        308.02         9.93 o
   2   4  10         10.55          5.37         7.67 o
   3   4  10          4.11          2.14         7.19 o
   4   4  10        126.42        137.07        10.74 o
   5   4  10          0.01          7.46         9.96 o
   6   4  10        106.21        110.87        12.35 o
   7   4  10         75.59         85.41        13.54 o
 -10   5  10         22.93         19.87        13.06 o
  -9   5  10         17.74         13.94        14.93 o
  -8   5  10         25.42         25.10        10.84 o
  -7   5  10          6.31          3.25         8.10 o
  -6   5  10        404.56        422.24        11.69 o
  -5   5  10        104.25         89.05         8.14 o
  -4   5  10         26.35         21.99         7.38 o
  -3   5  10         46.05         32.87         7.30 o
  -2   5  10        322.84        323.98        11.63 o
  -1   5  10        108.75        119.03         9.34 o
   0   5  10        265.74        257.07        10.95 o
   1   5  10        439.76        440.15        12.65 o
   2   5  10          9.19          8.47         8.92 o
   3   5  10         15.00          8.12         9.57 o
   4   5  10        215.44        219.02        13.74 o
   5   5  10         97.85        103.36        14.40 o
   6   5  10         38.99         45.26        14.54 o
   7   5  10         28.43         19.52        27.84 o
  -9   6  10         52.52         57.73        12.58 o
  -8   6  10         46.65         48.84        10.64 o
  -7   6  10         92.78         90.51        10.25 o
  -6   6  10          0.31         -1.14         8.33 o
  -5   6  10          1.15         -1.73         8.27 o
  -4   6  10        245.07        261.33        10.22 o
  -3   6  10         38.37         29.64         7.85 o
  -2   6  10          0.14          7.12         8.58 o
  -1   6  10        419.77        432.63        15.75 o
   0   6  10          9.36          5.20         8.54 o
   1   6  10        108.14         99.23         9.96 o
   2   6  10         30.37         28.39         9.81 o
   3   6  10          7.03          5.41        10.36 o
   4   6  10         14.41          6.22        11.54 o
   5   6  10        210.26        204.80        14.66 o
   6   6  10        144.36        161.65        16.02 o
  -9   7  10          2.11          0.26        17.21 o
  -8   7  10        227.06        243.21        19.96 o
  -7   7  10         15.10          5.67         9.01 o
  -6   7  10        120.62        120.62         9.50 o
  -5   7  10        270.88        288.65        10.28 o
  -4   7  10         23.77         14.36         8.03 o
  -3   7  10        443.45        419.99        10.78 o
  -2   7  10         68.23         61.16         7.75 o
  -1   7  10        202.04        200.58        11.63 o
   0   7  10         12.96         25.71        17.87 o
   1   7  10         70.44         76.20        12.73 o
   2   7  10         53.77         65.60        14.41 o
   3   7  10         85.39         79.81        15.03 o
   4   7  10        111.06        117.78        16.17 o
   5   7  10         70.46         72.46        18.63 o
  -8   8  10         81.55         77.85        17.52 o
  -7   8  10        102.05        107.07        15.67 o
  -6   8  10        146.63        149.89        12.12 o
  -5   8  10          1.72          3.71         9.85 o
  -4   8  10          1.09         -0.88         9.20 o
  -3   8  10        139.05        137.05        10.41 o
  -2   8  10          0.10          1.04         9.56 o
  -1   8  10         37.31         37.20        10.26 o
   0   8  10          5.17          3.30        16.70 o
   1   8  10         14.18          7.70        20.21 o
   2   8  10          3.61          4.58        13.78 o
   3   8  10        107.12         99.96        16.79 o
   4   8  10        128.53        110.84        19.32 o
  -7   9  10         12.48         24.06        24.27 o
  -6   9  10          0.01         -4.18        11.98 o
  -5   9  10        146.19        154.46        13.08 o
  -4   9  10          0.08         -2.30        10.57 o
  -3   9  10        424.76        398.95        13.81 o
  -2   9  10         21.53         26.69        10.04 o
  -1   9  10         88.47         82.52        13.26 o
   0   9  10         47.01         29.42        19.11 o
   1   9  10        170.60        162.10        25.23 o
   2   9  10         13.40         -6.67        23.72 o
   3   9  10          0.06         -4.19        16.73 o
   4   9  10        330.06        277.88        22.10 o
  -5  10  10         12.00         -3.83        19.30 o
  -4  10  10          5.02         -2.07        12.01 o
  -3  10  10          1.74         -2.37        12.25 o
  -2  10  10          0.17         -1.06        11.55 o
  -1  10  10        247.90        259.39        28.70 o
   0  10  10        334.20        352.31        31.00 o
   1  10  10         44.79         30.87        24.61 o
  -3  11  10         49.85         43.10        31.14 o
  -2  11  10        123.21        149.89        20.89 o
 -11   0  11          0.19          0.76        25.37 o
  -9   0  11          0.28         -8.87        18.63 o
  -7   0  11          6.84         -0.07        11.09 o
  -5   0  11         35.90         20.48        11.47 o
  -3   0  11       1510.23       1433.99        44.82 o
  -1   0  11          9.49          2.37         8.52 o
   1   0  11        426.07        440.20        12.68 o
   3   0  11         46.25         38.32        11.83 o
   5   0  11         33.58         17.96        14.44 o
   7   0  11        323.05        339.66        33.86 o
 -11   1  11         20.81         16.02        18.72 o
 -10   1  11          4.55         -0.82        13.36 o
  -9   1  11         66.00         66.78        10.35 o
  -8   1  11         95.01         87.86        11.10 o
  -7   1  11        519.57        540.24        15.04 o
  -6   1  11        415.02        400.38        12.60 o
  -5   1  11        470.20        450.55        11.29 o
  -4   1  11        229.77        204.83         9.45 o
  -3   1  11         78.35         91.92         7.05 o
  -2   1  11         39.45         32.10         6.64 o
  -1   1  11        848.83        852.67        11.70 o
   0   1  11          0.26         -0.69         6.50 o
   1   1  11        470.26        479.14         9.11 o
   2   1  11         55.57         42.69         7.39 o
   3   1  11          2.46          0.62         8.56 o
   4   1  11         65.86         51.77         9.92 o
   5   1  11        120.49        115.11        11.28 o
   6   1  11         41.33         52.46        10.48 o
   7   1  11         23.10         22.66        12.37 o
 -11   2  11         39.10         25.61        17.66 o
 -10   2  11         36.52         40.30        13.54 o
  -9   2  11         85.98         90.69        11.50 o
  -8   2  11          5.54          2.72         8.75 o
  -7   2  11         57.27         50.76        10.09 o
  -6   2  11        496.29        502.94        11.58 o
  -5   2  11          6.41         -2.17         8.67 o
  -4   2  11         13.95         15.38         7.72 o
  -3   2  11         28.00         21.21         7.25 o
  -2   2  11        118.91        128.67         7.28 o
  -1   2  11        123.54        138.59         7.67 o
   0   2  11        315.33        320.27         8.90 o
   1   2  11       1658.72       1663.61        15.23 o
   2   2  11         47.39         43.13         7.39 o
   3   2  11         31.77         30.99         8.82 o
   4   2  11        379.87        418.87        13.54 o
   5   2  11         17.81          9.33        10.18 o
   6   2  11         43.39         48.28        11.37 o
   7   2  11          1.35          1.06        12.63 o
 -11   3  11         74.29         62.22        20.73 o
 -10   3  11         21.86         19.53        14.53 o
  -9   3  11          8.01          6.69        11.89 o
  -8   3  11        230.04        246.06        11.56 o
  -7   3  11         38.39         31.57        10.20 o
  -6   3  11        176.89        181.45         9.13 o
  -5   3  11        112.67        109.06         8.38 o
  -4   3  11         20.78         23.05         8.23 o
  -3   3  11         18.53         22.23         8.73 o
  -2   3  11        205.04        218.65         8.93 o
  -1   3  11         73.22         84.09         8.03 o
   0   3  11         16.55         16.00         7.76 o
   1   3  11         49.00         34.29         7.97 o
   2   3  11        853.69        911.29        13.50 o
   3   3  11         67.98         60.98         9.54 o
   4   3  11        114.83        109.54        10.93 o
   5   3  11          0.04          0.88        10.17 o
   6   3  11         28.90         29.93        11.70 o
   7   3  11          4.96         20.68        15.23 o
 -10   4  11        416.37        446.63        25.71 o
  -9   4  11         94.45         90.62        14.05 o
  -8   4  11          0.28         -5.33         9.82 o
  -7   4  11        532.62        603.29        17.44 o
  -6   4  11        409.27        406.83        11.46 o
  -5   4  11          1.91         -0.72         7.48 o
  -4   4  11         46.89         31.97         7.61 o
  -3   4  11         48.85         26.22         8.33 o
  -2   4  11         23.36         12.72         8.51 o
  -1   4  11         61.51         71.01         7.96 o
   0   4  11        274.47        254.19         9.54 o
   1   4  11         24.67         25.38         7.76 o
   2   4  11          8.84          4.26         8.11 o
   3   4  11        367.80        382.34        10.88 o
   4   4  11        349.36        371.90        15.98 o
   5   4  11         64.54         53.71        11.99 o
   6   4  11         52.29         47.85        12.25 o
   7   4  11          1.53          9.91        20.31 o
 -10   5  11         77.31         72.59        26.95 o
  -9   5  11        268.01        276.31        18.89 o
  -8   5  11        214.82        202.04        11.29 o
  -7   5  11         35.52         39.05         9.52 o
  -6   5  11          3.94         -1.69         9.97 o
  -5   5  11        194.15        183.75        11.62 o
  -4   5  11          0.00         -1.76         9.09 o
  -3   5  11        660.80        649.36        20.17 o
  -2   5  11        160.63        135.75        12.87 o
  -1   5  11        988.62        983.78        26.57 o
   0   5  11         13.65         12.32         8.90 o
   1   5  11        498.63        497.09        14.13 o
   2   5  11          0.78         -3.77         9.57 o
   3   5  11        419.43        429.44        14.83 o
   4   5  11          0.09          1.48        11.55 o
   5   5  11        138.32        137.64        14.71 o
   6   5  11         41.11         44.25        15.92 o
  -9   6  11         45.21         36.74        15.47 o
  -8   6  11         90.84         83.23        14.61 o
  -7   6  11        953.65       1016.86        35.74 o
  -6   6  11        223.23        237.01        10.90 o
  -5   6  11         10.64         15.50        10.21 o
  -4   6  11        158.23        145.76        11.59 o
  -3   6  11        538.96        572.91        14.97 o
  -2   6  11        120.89        109.41        13.16 o
  -1   6  11        218.68        211.65        14.86 o
   0   6  11          3.35         -2.44        11.91 o
   1   6  11         16.12         21.43         9.83 o
   2   6  11          4.42         12.02        10.04 o
   3   6  11        272.57        274.04        13.46 o
   4   6  11          1.14         -1.63        12.91 o
   5   6  11        101.97         95.18        15.68 o
   6   6  11         30.35         11.54        20.08 o
  -9   7  11         59.66         47.86        19.84 o
  -8   7  11         75.35         66.98        13.61 o
  -7   7  11         10.28         10.68        10.32 o
  -6   7  11        140.41        127.08        10.37 o
  -5   7  11        401.60        395.02        12.92 o
  -4   7  11        435.75        437.53        15.24 o
  -3   7  11         43.57         24.75        11.04 o
  -2   7  11        901.69        889.90        16.40 o
  -1   7  11         85.04         90.97        11.13 o
   0   7  11         12.81          4.38        11.98 o
   1   7  11         12.90         12.04        12.36 o
   2   7  11        113.80        105.40        16.03 o
   3   7  11        117.67        124.62        15.70 o
   4   7  11          3.78          2.34        15.58 o
   5   7  11        149.87        162.92        34.10 o
  -8   8  11         16.81         21.38        26.54 o
  -7   8  11         27.84         20.16        12.91 o
  -6   8  11        202.01        218.79        13.18 o
  -5   8  11         27.92         23.93        11.95 o
  -4   8  11        186.84        187.82        13.78 o
  -3   8  11          2.15         15.00        11.09 o
  -2   8  11         94.21         99.63        12.54 o
  -1   8  11          1.43          1.14        14.58 o
   0   8  11        573.71        629.28        31.21 o
   1   8  11         60.98         46.68        20.90 o
   2   8  11          0.04         -3.79        14.54 o
   3   8  11         87.66         90.32        18.61 o
   4   8  11        113.60        108.27        27.50 o
  -7   9  11        112.18        110.06        30.93 o
  -6   9  11         10.03         -3.40        17.39 o
  -5   9  11        134.39        140.57        15.12 o
  -4   9  11        179.06        150.48        15.48 o
  -3   9  11         11.61          8.88        12.39 o
  -2   9  11        234.10        245.65        17.39 o
  -1   9  11        416.10        388.75        27.63 o
   0   9  11          2.46          1.86        23.17 o
   1   9  11         74.70         59.60        23.03 o
   2   9  11        103.41         97.55        28.53 o
   3   9  11        101.87         83.04        31.83 o
  -3  10  11         68.58         91.77        28.25 o
  -2  10  11         29.59         16.02        26.81 o
 -10   0  12         10.49         14.64        21.72 o
  -8   0  12         10.01          9.02        13.66 o
  -6   0  12        869.40        851.27        36.43 o
  -4   0  12        125.74        143.17        12.48 o
  -2   0  12       1558.56       1524.60        28.56 o
   0   0  12        304.93        317.83        12.62 o
   2   0  12        168.74        147.84        15.29 o
   4   0  12          0.34         -0.66        13.81 o
   6   0  12          3.16         -0.44        16.12 o
 -10   1  12         40.48         46.93        16.93 o
  -9   1  12         41.13         24.49        12.76 o
  -8   1  12        936.45        956.36        25.42 o
  -7   1  12         37.42         36.05        10.54 o
  -6   1  12          0.01         -1.45         8.18 o
  -5   1  12         85.17         84.15         8.36 o
  -4   1  12        634.12        591.51        17.29 o
  -3   1  12         28.94         32.71         6.96 o
  -2   1  12        278.88        263.10         9.01 o
  -1   1  12       1599.78       1560.93        15.52 o
   0   1  12        852.29        838.06        11.28 o
   1   1  12        135.73        122.96         7.30 o
   2   1  12        424.09        411.81        12.62 o
   3   1  12        112.50        112.54        10.20 o
   4   1  12        163.83        166.62        12.05 o
   5   1  12         14.36         17.45        10.61 o
   6   1  12          6.30         12.78        11.77 o
 -10   2  12         10.03          9.27        17.39 o
  -9   2  12        193.23        204.77        13.97 o
  -8   2  12        265.01        269.81        13.77 o
  -7   2  12         31.71         28.38        10.44 o
  -6   2  12         84.27         71.97        10.04 o
  -5   2  12         31.97         35.42         9.67 o
  -4   2  12         52.29         36.52         7.94 o
  -3   2  12        386.25        399.35        10.87 o
  -2   2  12         33.00         31.06         6.94 o
  -1   2  12         20.79         19.00         6.82 o
   0   2  12        407.76        394.22         9.75 o
   1   2  12        205.12        207.79         9.25 o
   2   2  12        103.36        113.75         8.78 o
   3   2  12          0.98          2.53         9.28 o
   4   2  12         24.94         28.31        10.73 o
   5   2  12        185.76        187.99        13.16 o
   6   2  12          1.77          1.11        11.80 o
 -10   3  12        231.29        245.58        22.27 o
  -9   3  12        212.24        226.61        14.59 o
  -8   3  12          0.96          0.98        10.89 o
  -7   3  12         45.14         45.61        10.83 o
  -6   3  12         57.13         49.58         8.52 o
  -5   3  12         86.90         76.92        10.25 o
  -4   3  12         15.86          7.99         8.88 o
  -3   3  12         10.02          9.45         9.04 o
  -2   3  12         26.88         19.96         8.95 o
  -1   3  12        639.73        675.02        12.81 o
   0   3  12        547.25        530.96        14.06 o
   1   3  12         99.78         84.23         8.86 o
   2   3  12         62.56         66.29         8.59 o
   3   3  12        752.86        770.72        16.09 o
   4   3  12          3.94         10.72        10.36 o
   5   3  12        358.31        355.15        14.33 o
   6   3  12          2.16         -2.78        12.90 o
  -9   4  12          0.84         -7.56        23.92 o
  -8   4  12        101.54        118.17        13.56 o
  -7   4  12         65.09         74.80        10.45 o
  -6   4  12        654.23        685.17        13.88 o
  -5   4  12          5.10          7.95         8.25 o
  -4   4  12        127.62        134.65        10.37 o
  -3   4  12        133.59        115.47         9.76 o
  -2   4  12         32.88         36.02         9.30 o
  -1   4  12        119.57        111.00         8.47 o
   0   4  12        227.60        237.63         9.96 o
   1   4  12         51.12         51.30         8.49 o
   2   4  12         58.73         57.02         9.23 o
   3   4  12        100.90         84.62        11.10 o
   4   4  12        398.83        412.68        21.04 o
   5   4  12        182.87        183.23        13.17 o
   6   4  12         11.07         14.91        15.68 o
  -9   5  12          3.23         -4.33        26.26 o
  -8   5  12        240.49        233.90        17.68 o
  -7   5  12         47.37         52.15        12.14 o
  -6   5  12         12.68         12.83        10.42 o
  -5   5  12        151.96        148.64        11.16 o
  -4   5  12        504.40        506.91        14.83 o
  -3   5  12         19.16         11.73        11.11 o
  -2   5  12         39.67         36.02        12.14 o
  -1   5  12         37.69         40.05        12.18 o
   0   5  12        108.64         96.06        10.39 o
   1   5  12         45.09         31.44        10.06 o
   2   5  12        316.86        322.85        13.39 o
   3   5  12         51.67         55.91        13.40 o
   4   5  12         54.82         64.85        13.85 o
   5   5  12         10.90         15.60        13.59 o
   6   5  12         87.66         77.68        31.76 o
  -9   6  12         13.07         17.87        28.46 o
  -8   6  12         39.86         35.91        14.72 o
  -7   6  12          0.12          8.64        11.67 o
  -6   6  12        231.69        240.16        13.73 o
  -5   6  12        415.32        397.25        16.10 o
  -4   6  12         17.91         15.16         9.87 o
  -3   6  12        428.71        416.02        24.58 o
  -2   6  12         34.42         40.68        12.20 o
  -1   6  12         29.68         22.46        12.40 o
   0   6  12        407.58        432.75        17.90 o
   1   6  12        150.46        143.14        11.86 o
   2   6  12          5.42          7.96        11.86 o
   3   6  12         60.62         60.08        13.70 o
   4   6  12         17.83         15.45        13.79 o
   5   6  12          2.01          8.96        19.92 o
  -8   7  12          0.08         -1.96        18.76 o
  -7   7  12         54.04         41.08        12.26 o
  -6   7  12         47.73         37.58        13.44 o
  -5   7  12        155.44        162.79        13.45 o
  -4   7  12        101.84         99.78        12.91 o
  -3   7  12         22.38         26.23        10.98 o
  -2   7  12         76.77         73.41        15.63 o
  -1   7  12        335.60        365.18        14.29 o
   0   7  12         58.48         51.01        16.40 o
   1   7  12         99.52         93.44        15.84 o
   2   7  12          1.87          2.27        16.00 o
   3   7  12         69.70         56.98        16.92 o
   4   7  12          7.66         18.96        17.64 o
  -7   8  12        276.65        232.28        29.42 o
  -6   8  12         19.52         12.92        13.71 o
  -5   8  12         31.16         34.58        12.93 o
  -4   8  12          0.28          3.00        11.23 o
  -3   8  12        267.78        281.90        15.14 o
  -2   8  12          9.13         14.62        15.55 o
  -1   8  12          2.14         -0.55        22.07 o
   0   8  12        193.83        199.36        25.85 o
   1   8  12         55.44         63.73        24.06 o
   2   8  12         13.53          4.95        24.34 o
   3   8  12        408.58        404.88        25.64 o
  -5   9  12        200.15        190.15        23.85 o
  -4   9  12          0.69         -4.31        13.68 o
  -3   9  12          7.38          5.25        12.94 o
  -2   9  12         18.49         13.65        17.98 o
  -1   9  12         36.31         22.96        27.70 o
   0   9  12        156.28        147.11        29.97 o
  -9   0  13        293.84        333.96        27.50 o
  -7   0  13          0.58          4.67        13.41 o
  -5   0  13        220.38        206.14        14.90 o
  -3   0  13        637.98        627.48        19.59 o
  -1   0  13       1205.75       1226.12        19.21 o
   1   0  13          0.57         -0.94         9.64 o
   3   0  13         11.55         -6.92        14.55 o
   5   0  13        127.90        163.41        19.31 o
 -10   1  13         26.16         42.38        17.98 o
  -9   1  13        103.93        105.78        14.74 o
  -8   1  13        250.75        264.23        14.32 o
  -7   1  13        548.15        539.78        14.24 o
  -6   1  13         91.19         89.54         9.61 o
  -5   1  13         28.24         21.07         8.61 o
  -4   1  13         10.64         12.65         7.95 o
  -3   1  13         41.08         38.19         7.31 o
  -2   1  13        261.29        239.04         9.23 o
  -1   1  13        130.42        134.58         8.38 o
   0   1  13        244.66        262.04         8.54 o
   1   1  13         99.08         95.59         8.56 o
   2   1  13        176.05        165.64        11.56 o
   3   1  13         52.22         41.04        10.39 o
   4   1  13        354.10        354.32        13.93 o
   5   1  13         17.34          9.89        12.26 o
   6   1  13         34.29         36.61        18.11 o
 -10   2  13         86.26         99.40        29.83 o
  -9   2  13        151.73        165.85        14.51 o
  -8   2  13         62.12         49.51        12.20 o
  -7   2  13        327.17        346.67        14.59 o
  -6   2  13        325.07        337.09        15.21 o
  -5   2  13        167.41        173.24        11.73 o
  -4   2  13         31.92         22.41         8.55 o
  -3   2  13         95.57         87.92         8.88 o
  -2   2  13        264.92        281.74         9.47 o
  -1   2  13         16.58         15.85         7.11 o
   0   2  13        363.03        369.00         9.96 o
   1   2  13         75.78         82.11         8.45 o
   2   2  13        288.16        291.73        12.64 o
   3   2  13        111.82        101.34        11.12 o
   4   2  13         14.93          9.14        11.36 o
   5   2  13         27.77         33.30        11.86 o
   6   2  13          0.32         21.72        28.32 o
 -10   3  13         77.32         79.88        28.25 o
  -9   3  13         71.91         79.64        14.88 o
  -8   3  13        703.05        795.54        28.80 o
  -7   3  13         12.02          6.17        10.52 o
  -6   3  13         15.67         18.90        10.32 o
  -5   3  13          7.76          2.16         9.73 o
  -4   3  13        319.05        352.27        19.90 o
  -3   3  13        114.84        105.56        10.74 o
  -2   3  13        318.51        329.64        12.87 o
  -1   3  13        134.87        147.03         9.49 o
   0   3  13        972.93        995.56        21.95 o
   1   3  13          8.31          8.91         9.07 o
   2   3  13        171.06        158.63        11.50 o
   3   3  13        217.59        192.78        12.52 o
   4   3  13        346.39        338.14        14.20 o
   5   3  13         12.81         13.08        12.34 o
   6   3  13         17.05         18.22        28.25 o
  -9   4  13         27.48         16.04        18.93 o
  -8   4  13          3.45          1.25        16.36 o
  -7   4  13          6.33          5.62        14.12 o
  -6   4  13        116.30        119.54        10.71 o
  -5   4  13          9.57          2.30        10.42 o
  -4   4  13         23.88         18.54         9.69 o
  -3   4  13        286.27        266.26        15.18 o
  -2   4  13        487.27        489.80        14.37 o
  -1   4  13        599.32        596.98        25.23 o
   0   4  13        123.34        122.66         9.56 o
   1   4  13         66.37         67.21         9.80 o
   2   4  13         47.66         43.50         9.44 o
   3   4  13         42.73         43.94        11.06 o
   4   4  13         20.75         23.51        11.88 o
   5   4  13         25.67         16.84        13.19 o
  -8   5  13        183.11        171.39        18.20 o
  -7   5  13        343.83        348.25        16.32 o
  -6   5  13         25.86         21.55        11.17 o
  -5   5  13          0.28          1.05        10.11 o
  -4   5  13         79.39         62.82        14.07 o
  -3   5  13        463.88        418.27        18.52 o
  -2   5  13          0.24         -2.65        12.03 o
  -1   5  13         93.22         98.66        13.63 o
   0   5  13         36.01         29.06        12.87 o
   1   5  13         18.53         18.37        10.33 o
   2   5  13        101.25         99.07        12.10 o
   3   5  13        258.48        252.48        15.76 o
   4   5  13        193.94        214.52        16.53 o
  -8   6  13          1.50          2.68        15.29 o
  -7   6  13        117.42        129.14        15.19 o
  -6   6  13        272.51        281.48        14.73 o
  -5   6  13         85.17         84.65        13.25 o
  -4   6  13        200.77        185.39        15.65 o
  -3   6  13         91.28         96.82        15.44 o
  -2   6  13         60.60         55.13        14.12 o
  -1   6  13        358.65        368.93        17.52 o
   0   6  13         44.51         28.58        14.16 o
   1   6  13        180.63        196.71        12.51 o
   2   6  13         13.19         10.15        12.88 o
   3   6  13          3.32          7.93        13.17 o
   4   6  13         21.22         14.28        15.23 o
  -7   7  13         16.25          6.92        14.78 o
  -6   7  13        168.80        162.27        16.23 o
  -5   7  13         24.93         13.53        12.13 o
  -4   7  13        431.73        458.45        23.53 o
  -3   7  13         64.66         66.08        15.72 o
  -2   7  13          6.30          6.59        15.66 o
  -1   7  13         52.08         50.92        15.52 o
   0   7  13        150.66        169.79        23.68 o
   1   7  13          0.69          6.23        15.45 o
   2   7  13          1.94         10.66        17.50 o
   3   7  13        179.76        189.53        29.35 o
  -6   8  13         84.52         75.82        28.32 o
  -5   8  13         10.13         -6.64        13.66 o
  -4   8  13         60.95         65.73        14.68 o
  -3   8  13         34.68         15.22        15.57 o
  -2   8  13        310.95        310.21        20.20 o
  -1   8  13         60.14         55.34        25.23 o
   0   8  13          0.01         -9.28        22.48 o
   1   8  13        136.53        119.82        28.46 o
   2   8  13        187.54        155.15        31.14 o
  -3   9  13         38.03         41.66        26.19 o
  -8   0  14        386.02        413.37        19.80 o
  -6   0  14         28.47         23.57        14.02 o
  -4   0  14         38.13         35.21        13.04 o
  -2   0  14        391.58        388.04        13.82 o
   0   0  14        939.55        923.00        18.17 o
   2   0  14        297.65        321.94        19.36 o
   4   0  14        163.31        176.58        19.85 o
  -9   1  14        131.25        140.45        15.95 o
  -8   1  14         49.18         50.05        12.60 o
  -7   1  14        188.35        176.67        11.63 o
  -6   1  14        314.68        304.66        12.30 o
  -5   1  14        198.96        192.61        11.24 o
  -4   1  14          4.64         11.24         8.66 o
  -3   1  14         58.66         56.26         8.94 o
  -2   1  14         27.20         28.23         7.89 o
  -1   1  14        262.59        256.74         9.05 o
   0   1  14         55.23         46.74         7.83 o
   1   1  14          0.20          7.37         9.24 o
   2   1  14          7.27          3.74        10.45 o
   3   1  14         19.80         21.17        10.64 o
   4   1  14        358.08        367.52        15.33 o
   5   1  14        104.63        107.10        21.41 o
  -9   2  14          5.03          0.87        13.91 o
  -8   2  14        246.95        256.67        15.20 o
  -7   2  14          7.59         14.14        11.61 o
  -6   2  14        100.79         97.32        12.07 o
  -5   2  14        297.54        293.14        13.63 o
  -4   2  14        359.60        315.94        11.68 o
  -3   2  14          1.11          1.96         8.45 o
  -2   2  14        429.91        448.11        11.91 o
  -1   2  14        366.82        350.16        10.35 o
   0   2  14         28.35         23.86         7.43 o
   1   2  14          0.14          6.84         8.42 o
   2   2  14        124.81        115.68        11.23 o
   3   2  14         23.17         19.18        11.03 o
   4   2  14          0.12         -2.03        11.91 o
   5   2  14         91.71        116.04        30.87 o
  -9   3  14        122.20        142.26        20.68 o
  -8   3  14         14.80         10.98        13.34 o
  -7   3  14        183.38        196.72        13.71 o
  -6   3  14         68.96         55.50        12.27 o
  -5   3  14         13.13          7.76        10.46 o
  -4   3  14        212.41        192.45        12.51 o
  -3   3  14        360.45        419.50        18.24 o
  -2   3  14        190.36        189.93        12.42 o
  -1   3  14        177.10        165.98        10.01 o
   0   3  14        115.96        114.47        10.34 o
   1   3  14        600.12        621.61        13.13 o
   2   3  14          1.59          2.73        10.61 o
   3   3  14          1.65         -3.50        10.98 o
   4   3  14         19.28          8.44        12.95 o
   5   3  14          5.28         19.73        29.01 o
  -9   4  14        114.22         95.55        30.04 o
  -8   4  14        414.76        435.54        41.31 o
  -7   4  14          7.13          6.10        15.28 o
  -6   4  14          6.52          3.87        16.17 o
  -5   4  14        329.65        320.90        17.60 o
  -4   4  14        217.92        214.97        15.57 o
  -3   4  14        140.74        122.18        12.22 o
  -2   4  14        130.95        131.60        12.50 o
  -1   4  14        336.74        361.81        15.25 o
   0   4  14        147.79        145.57        10.33 o
   1   4  14         50.55         52.68        10.67 o
   2   4  14        214.09        228.94        12.65 o
   3   4  14          2.98          1.72        11.23 o
   4   4  14          2.82         -2.80        14.09 o
  -8   5  14          2.72          6.30        17.82 o
  -7   5  14          8.69         12.48        14.61 o
  -6   5  14        185.45        189.76        17.12 o
  -5   5  14         60.55         39.25        15.43 o
  -4   5  14        111.07        115.02        16.39 o
  -3   5  14          6.07          5.75        13.05 o
  -2   5  14        122.05        122.00        15.41 o
  -1   5  14        238.59        222.10        16.28 o
   0   5  14        731.04        795.65        22.81 o
   1   5  14          2.96          7.06        11.46 o
   2   5  14         15.17         14.47        13.85 o
   3   5  14         33.96         32.21        14.16 o
  -8   6  14          4.83         16.36        27.57 o
  -7   6  14         51.57         48.68        14.50 o
  -6   6  14         74.40         62.06        14.02 o
  -5   6  14          0.21         -6.81        16.47 o
  -4   6  14         29.34         34.11        15.55 o
  -3   6  14        158.90        141.65        16.30 o
  -2   6  14        323.27        304.03        18.20 o
  -1   6  14         45.13         26.44        15.15 o
   0   6  14         18.72          5.90        14.95 o
   1   6  14         30.61         25.77        16.30 o
   2   6  14        269.26        284.29        14.51 o
   3   6  14         79.57         93.23        19.78 o
  -7   7  14        434.41        408.06        31.69 o
  -6   7  14          8.90         13.57        15.15 o
  -5   7  14         75.06         74.85        19.00 o
  -4   7  14         21.55         23.26        16.16 o
  -3   7  14        172.55        167.15        18.75 o
  -2   7  14         11.11          3.24        16.37 o
  -1   7  14         11.60          4.60        16.80 o
   0   7  14        349.31        359.87        18.98 o
   1   7  14          6.54          5.94        17.05 o
   2   7  14          4.14         -3.85        30.52 o
  -4   8  14         24.17         32.03        27.29 o
  -3   8  14          5.76         10.72        26.33 o
  -9   0  15          1.80         16.91        27.36 o
  -7   0  15        150.74        180.32        16.91 o
  -5   0  15       1610.71       1587.49       105.83 o
  -3   0  15          2.06         -7.12        10.39 o
  -1   0  15       1463.54       1501.73        38.33 o
   1   0  15         24.53         32.66        14.88 o
   3   0  15        124.91        136.18        20.28 o
  -9   1  15        307.39        325.93        21.52 o
  -8   1  15         16.62         12.19        13.57 o
  -7   1  15        344.68        334.93        13.76 o
  -6   1  15        408.00        400.17        14.54 o
  -5   1  15          0.12          5.20         9.23 o
  -4   1  15         29.77         25.35         9.86 o
  -3   1  15        165.83        158.33        10.97 o
  -2   1  15         98.60         97.81         8.45 o
  -1   1  15          0.86         -2.24         7.70 o
   0   1  15         19.19          9.68         8.45 o
   1   1  15         68.72         60.56        11.21 o
   2   1  15          0.02         -0.68        11.00 o
   3   1  15          2.65          3.13        12.03 o
   4   1  15         37.77         40.34        19.54 o
  -9   2  15         22.77         33.33        19.24 o
  -8   2  15        229.50        231.46        15.56 o
  -7   2  15         11.42          6.45        12.66 o
  -6   2  15         63.25         57.56        12.99 o
  -5   2  15         33.62         13.68        10.83 o
  -4   2  15        397.34        411.19        15.78 o
  -3   2  15         60.05         50.31         9.86 o
  -2   2  15        336.35        332.18        12.36 o
  -1   2  15        257.84        263.26        10.50 o
   0   2  15         81.32         75.39         9.59 o
   1   2  15          8.29         15.53        10.47 o
   2   2  15        362.62        364.97        14.25 o
   3   2  15        108.11        108.70        14.22 o
   4   2  15          9.55         -3.30        27.29 o
  -9   3  15         16.12         15.60        28.80 o
  -8   3  15         51.09         56.80        16.17 o
  -7   3  15          2.35         -4.46        12.78 o
  -6   3  15         57.12         41.94        13.89 o
  -5   3  15          0.27         -8.58        11.40 o
  -4   3  15         23.36         15.87        12.04 o
  -3   3  15        257.49        264.29        13.70 o
  -2   3  15        107.94        112.65        12.26 o
  -1   3  15        849.16        831.93        29.75 o
   0   3  15         45.56         51.99        10.48 o
   1   3  15         41.26         42.46         9.81 o
   2   3  15         14.33         16.58        11.61 o
   3   3  15        185.00        198.30        14.82 o
   4   3  15         27.22         16.50        27.57 o
  -8   4  15         73.95         52.11        29.42 o
  -7   4  15          4.67          1.27        17.82 o
  -6   4  15         79.40         68.38        17.08 o
  -5   4  15          0.19         -4.02        13.73 o
  -4   4  15         84.34         77.99        17.21 o
  -3   4  15         62.71         54.97        15.51 o
  -2   4  15          8.23          2.45        13.59 o
  -1   4  15        509.02        522.87        20.82 o
   0   4  15          1.26         -3.32        15.26 o
   1   4  15         39.17         34.42        11.10 o
   2   4  15        171.43        184.74        15.92 o
   3   4  15        253.94        251.29        19.71 o
  -7   5  15          3.37          5.98        17.85 o
  -6   5  15          3.83          2.56        18.47 o
  -5   5  15        201.40        201.35        18.13 o
  -4   5  15          4.17         -1.67        15.50 o
  -3   5  15        215.75        237.80        18.07 o
  -2   5  15          7.43          8.47        15.84 o
  -1   5  15        353.25        375.73        19.19 o
   0   5  15         35.50         26.64        15.87 o
   1   5  15        184.95        182.34        15.72 o
   2   5  15        144.07        133.97        18.24 o
  -6   6  15          8.87         14.10        19.47 o
  -5   6  15         65.96         49.66        18.73 o
  -4   6  15         10.20          2.30        15.29 o
  -3   6  15         93.85         96.54        17.87 o
  -2   6  15        225.11        242.01        18.92 o
  -1   6  15         13.57         -0.80        16.21 o
   0   6  15          0.41         -3.30        16.93 o
   1   6  15          0.00         -7.21        17.45 o
   2   6  15          1.49          3.77        19.98 o
  -5   7  15        151.62        157.22        31.62 o
  -4   7  15         71.39         70.12        28.87 o
  -3   7  15          8.36          8.59        27.70 o
  -2   7  15          1.14          3.57        16.59 o
  -1   7  15         73.32         54.16        19.80 o
   0   7  15          5.43          7.36        26.33 o
   1   7  15         34.78         23.85        33.00 o
  -8   0  16        137.60        125.07        21.05 o
  -6   0  16        303.48        298.49        18.54 o
  -4   0  16        275.18        297.56        18.28 o
  -2   0  16          5.72         11.49        10.95 o
   0   0  16        116.22        138.30        18.73 o
   2   0  16        100.77        114.68        18.28 o
  -8   1  16        163.87        190.22        21.60 o
  -7   1  16          0.01         -3.01        13.11 o
  -6   1  16         86.42         62.74        12.52 o
  -5   1  16          1.14         -7.21        10.37 o
  -4   1  16        122.68         96.41        11.36 o
  -3   1  16        185.39        168.43        11.39 o
  -2   1  16        109.85        101.16         9.15 o
  -1   1  16          2.00          2.41         8.59 o
   0   1  16          0.16         -4.39         9.42 o
   1   1  16          1.91         10.56        11.58 o
   2   1  16         99.70        108.41        12.77 o
   3   1  16         11.88          6.05        28.60 o
  -8   2  16         79.89         66.09        19.94 o
  -7   2  16         41.97         46.46        14.16 o
  -6   2  16         24.95         27.47        12.62 o
  -5   2  16          5.06         -0.16        12.01 o
  -4   2  16         53.33         39.89        11.16 o
  -3   2  16        227.37        243.81        12.44 o
  -2   2  16        257.18        226.10        12.01 o
  -1   2  16        291.38        303.91        10.37 o
   0   2  16         22.10         20.26         9.68 o
   1   2  16          1.51          1.63        11.79 o
   2   2  16         52.27         53.69        13.59 o
   3   2  16        103.46         99.95        28.12 o
  -8   3  16          0.59        -10.52        27.98 o
  -7   3  16          4.68         -2.90        15.03 o
  -6   3  16         24.68         16.61        13.95 o
  -5   3  16         68.22         78.69        15.30 o
  -4   3  16         27.13         22.53        13.28 o
  -3   3  16         13.97          9.80        12.17 o
  -2   3  16        158.50        178.26        15.21 o
  -1   3  16         30.92         34.22        12.78 o
   0   3  16         30.19         26.99        10.44 o
   1   3  16        275.20        285.81        13.81 o
   2   3  16         22.70         27.68        13.45 o
   3   3  16         73.08         97.48        29.97 o
  -6   4  16        282.05        325.05        20.43 o
  -5   4  16          1.83         -0.64        15.88 o
  -4   4  16         38.56         24.27        17.53 o
  -3   4  16        154.63        145.61        17.13 o
  -2   4  16          5.85          4.58        16.70 o
  -1   4  16        153.52        144.72        18.88 o
   0   4  16        118.63        106.01        19.56 o
   1   4  16         24.32         22.00        15.24 o
   2   4  16         56.31         46.47        29.08 o
  -5   5  16        248.56        255.76        22.09 o
  -4   5  16        203.36        214.00        19.57 o
  -3   5  16        120.53        110.43        20.37 o
  -2   5  16          1.44          2.42        16.38 o
  -1   5  16          1.21         -0.91        17.63 o
   0   5  16         28.84         27.09        18.03 o
   1   5  16         19.44         19.71        18.74 o
  -4   6  16        423.71        446.28        30.59 o
  -3   6  16         32.41          3.99        29.22 o
  -2   6  16         18.44         11.28        18.17 o
  -1   6  16          1.00         -8.31        18.75 o
   0   6  16        147.75        146.22        33.96 o
  -7   0  17        115.76        119.13        25.99 o
  -5   0  17        304.26        276.96        19.32 o
  -3   0  17        273.19        286.12        20.66 o
  -1   0  17         17.90         14.37        13.05 o
   1   0  17         74.55         82.81        19.90 o
  -7   1  17          8.81          3.23        28.32 o
  -6   1  17          0.55         -4.58        12.31 o
  -5   1  17        254.38        261.79        13.93 o
  -4   1  17          5.08          9.41        11.17 o
  -3   1  17         14.53         12.02        10.22 o
  -2   1  17         97.07         81.74        11.51 o
  -1   1  17        248.24        267.86        12.06 o
   0   1  17         10.96         10.04        11.98 o
   1   1  17         23.91         22.17        12.76 o
  -7   2  17         31.70         36.37        26.81 o
  -6   2  17        447.70        502.32        20.79 o
  -5   2  17         39.73         39.53        14.26 o
  -4   2  17          9.54          6.61        13.75 o
  -3   2  17          3.02          2.32        11.17 o
  -2   2  17        512.98        516.16        13.76 o
  -1   2  17         43.38         37.68        12.55 o
   0   2  17        265.78        271.72        13.63 o
   1   2  17         17.84         18.57        15.82 o
  -7   3  17         16.14          8.18        26.81 o
  -6   3  17         15.28         12.17        26.19 o
  -5   3  17          1.49        -11.41        14.12 o
  -4   3  17        131.08        156.54        15.12 o
  -3   3  17          0.74         -1.49        14.52 o
  -2   3  17        144.33        117.45        16.45 o
  -1   3  17         74.75         71.67        13.40 o
   0   3  17         33.60         30.20        13.37 o
   1   3  17         21.58         27.62        19.53 o
  -4   4  17        130.52        103.06        21.25 o
  -3   4  17        512.37        541.82        35.33 o
  -2   4  17         34.19         25.28        17.79 o
  -1   4  17         55.67         43.54        18.87 o
   0   4  17          3.68         27.02        25.85 o
  -4   0  18          8.49         13.65        18.45 o
  -2   0  18        240.85        247.21        20.38 o
   0   0  18         83.50         74.86        28.53 o
  -5   1  18        113.65         85.52        30.93 o
  -4   1  18         68.52         71.61        13.93 o
  -3   1  18         23.12         12.84        12.96 o
  -2   1  18          6.20          8.10        11.58 o
  -1   1  18          8.48         -0.38        13.38 o
   0   1  18        116.49        113.84        32.86 o
  -5   2  18         82.25         66.75        30.80 o
  -4   2  18         13.58          3.64        27.98 o
  -3   2  18        122.66        112.40        16.69 o
  -2   2  18        169.65        176.86        17.40 o
  -1   2  18         91.16         88.42        17.63 o
   0   2  18          4.38         14.78        30.66 o
  -5   3  18         71.26         62.76        29.08 o
  -4   3  18         34.37         34.17        30.45 o
  -3   3  18         65.63         74.31        27.29 o
  -2   3  18        413.32        445.96        17.95 o
  -1   3  18        185.39        176.83        30.21 o
                                                
